# Supplementary material for: 1,4-Bis(imidazol-1-yl)benzene–terephthalic acid (1/1)
Source: Acta Crystallogr Sect E Struct Rep Online. 2008 Dec 6;65(Pt 1):o26. doi: 10.1107/S1600536808040324 (PMC2967945; doi:10.1107/S1600536808040324)
Supplement: Supplementary file 1 [file e-65-00o26-sup1.cif]

##############################################################################
###                                                                        ###
###        Electronic paper (Acta Crystallographica Section E)             ###
###                                                                        ###
##############################################################################
#                                                                            #
# This CIF contains the data in a paper accepted for publication in Acta     #
# Crystallographica Section E. It conforms to the requirements of Notes      #
# for Authors for Section E, and has been peer reviewed under the auspices   #
# of the IUCr Commission on Journals.                                        #
#                                                                            #
# Full details of the Crystallographic Information File format               #
# are given in the paper "The Crystallographic Information File (CIF):       #
# a New Standard Archive File for Crystallography" by S. R. Hall, F. H.      #
# Allen and I. D. Brown [Acta Cryst. (1991), A47, 655-685].                  #
#                                                                            #
# The current version of the core CIF dictionary is obtainable from          #
# ftp://ftp.iucr.org/pub/cif_core.dic. The current version number is 2.4.    #
#                                                                            #
# Software is freely available for graphical display of the structure(s) in  #
# this CIF.  For information consult the CIF home page http://www.iucr.org/  #
# cif/home.html                                                              #
#                                                                            #
# This file may be used for bona fide research purposes within the           #
# scientific community so long as proper attribution is given to the journal # 
# article from which it was obtained.                                        #
#                                                                            #
##############################################################################
                                             
data_global
_journal_date_recd_electronic     2008-11-01
_journal_date_accepted     2008-12-01
_journal_name_full     'Acta Crystallographica, Section E'
_journal_year     2009
_journal_volume     65
_journal_issue      1
_journal_page_first     o26
_journal_page_last     o26
_journal_paper_category     QO
_journal_coeditor_code     ZL2155
_publ_contact_author_name     'Dr. Xiaoyu Su'
_publ_contact_author_address
;
College of Chemistry
Sichuan University
Chengdu 610064
People's Republic of China
;
_publ_contact_author_email     suxiaoyu@scu.edu.cn
_publ_contact_author_fax     '86-28-85411684'
_publ_contact_author_phone     86-28-85412285
_publ_section_title
;
1,4-Bis(imidazol-1-yl)benzene--terephthalic acid (1/1)
;
loop_
    _publ_author_name
    _publ_author_footnote
    _publ_author_address
    'Shiyong Zhang' .
; College of Chemistry
  Sichuan University
  Chengdu 610064
  People's Republic of China
;
    'Yurong Tang' .
; College of Chemistry
  Sichuan University
  Chengdu 610064
  People's Republic of China
;
    'Zhihua Mao' .
;
  The Center of Testing and Analysis
  Sichuan University
  Chengdu 610064
  People's Republic of China
;
    'Mingliang Li' .
; College of Chemistry
  Sichuan University
  Chengdu 610064
  People's Republic of China
;
    'Jingbo Lan' .
; College of Chemistry
  Sichuan University
  Chengdu 610064
  People's Republic of China
;
    'Xiaoyu Su' .
; College of Chemistry
  Sichuan University
  Chengdu 610064
  People's Republic of China
;
data_I
_chemical_name_systematic
;
1,4-Bis(imidazol-1-yl)benzene--terephthalic acid (1/1)
;
_chemical_name_common     ?
_chemical_formula_moiety     'C12 H10 N4, C8 H6 O4'
_chemical_formula_sum     'C20 H16 N4 O4'
_chemical_formula_iupac     'C12 H10 N4, C8 H6 O4'
_chemical_formula_weight     376.37
_chemical_melting_point     ?
_symmetry_cell_setting     Monoclinic
_symmetry_space_group_name_H-M     'P 21/n'
_symmetry_space_group_name_Hall     '-P 2yn'
loop_
    _symmetry_equiv_pos_as_xyz
    'x, y, z'
    '-x+1/2, y+1/2, -z+1/2'
    '-x, -y, -z'
    'x-1/2, -y-1/2, z-1/2'
_cell_length_a     5.2780(17)
_cell_length_b     10.599(5)
_cell_length_c     15.449(5)
_cell_angle_alpha     90.00
_cell_angle_beta     91.17(3)
_cell_angle_gamma     90.00
_cell_volume     864.1(6)
_cell_formula_units_Z     2
_cell_measurement_reflns_used     18
_cell_measurement_theta_min     4.52
_cell_measurement_theta_max     7.58
_cell_measurement_temperature     293(2)
_exptl_crystal_description     block
_exptl_crystal_colour     colourless
_exptl_crystal_size_max     0.25
_exptl_crystal_size_mid     0.22
_exptl_crystal_size_min     0.15
_exptl_crystal_density_diffrn     1.447
_exptl_crystal_density_meas     ?
_exptl_crystal_density_method     'not measured'
_exptl_crystal_F_000     392
_exptl_absorpt_coefficient_mu     0.104
_exptl_absorpt_correction_type     none
_exptl_absorpt_correction_T_min     ?
_exptl_absorpt_correction_T_max     ?
_exptl_special_details
;
Refinement of F^2^ against ALL reflections. The weighted <i>R</i>-factor
<i>wR</i> and goodness of fit S are based on F^2^, conventional
<i>R</i>-factors <i>R</i> are based on F, with F set to zero for negative
F^2^. The threshold expression of F^2^ > 2sigma(F^2^) is used only for
calculating <i>R</i>-factors(gt) <i>etc</i>. and is not relevant to the choice
of reflections for refinement. <i>R</i>-factors based on F^2^ are
statistically about twice as large as those based on F, and R-- factors based
on ALL data will be even larger.
;
_diffrn_ambient_temperature     293(2)
_diffrn_radiation_type     MoK\a
_diffrn_radiation_wavelength     0.71073
_diffrn_radiation_source     'fine-focus sealed tube'
_diffrn_radiation_monochromator     graphite
_diffrn_measurement_device_type     'Enraf--Nonius CAD-4'
_diffrn_measurement_method     '\w/2\q'
_diffrn_detector_area_resol_mean     ?
_diffrn_reflns_number     1895
_diffrn_reflns_av_R_equivalents     0.0082
_diffrn_reflns_av_sigmaI/netI     0.0498
_diffrn_reflns_theta_min     2.33
_diffrn_reflns_theta_max     25.47
_diffrn_reflns_theta_full     25.47
_diffrn_measured_fraction_theta_max     0.994
_diffrn_measured_fraction_theta_full     0.994
_diffrn_reflns_limit_h_min     -6
_diffrn_reflns_limit_h_max     6
_diffrn_reflns_limit_k_min     0
_diffrn_reflns_limit_k_max     12
_diffrn_reflns_limit_l_min     -9
_diffrn_reflns_limit_l_max     18
_diffrn_standards_number     3
_diffrn_standards_interval_count     200
_diffrn_standards_interval_time     ?
_diffrn_standards_decay_%     2.509
_refine_special_details
;
Refinement of <i>F</i>^2^ against ALL reflections. The weighted <i>R</i>-factor
<i>wR</i> and goodness of fit <i>S</i> are based on <i>F</i>^2^, conventional
<i>R</i>-factors <i>R</i> are based on <i>F</i>, with <i>F</i> set to zero for
negative <i>F</i>^2^. The threshold expression of <i>F</i>^2^ >
\s(<i>F</i>^2^) is used only for calculating <i>R</i>-factors(gt) <i>etc</i>.
and is not relevant to the choice of reflections for refinement.
<i>R</i>-factors based on <i>F</i>^2^ are statistically about twice as large
as those based on <i>F</i>, and <i>R</i>- factors based on ALL data will be
even larger.
;
_reflns_number_total     1538
_reflns_number_gt     904
_reflns_threshold_expression     I>2\s(I)
_refine_ls_structure_factor_coef     Fsqd
_refine_ls_matrix_type     full
_refine_ls_R_factor_all     0.1015
_refine_ls_R_factor_gt     0.0454
_refine_ls_wR_factor_gt     0.1144
_refine_ls_wR_factor_ref     0.1319
_refine_ls_goodness_of_fit_ref     0.954
_refine_ls_restrained_S_all     0.954
_refine_ls_number_reflns     1538
_refine_ls_number_parameters     128
_refine_ls_number_restraints     0
_refine_ls_hydrogen_treatment     constr
_refine_ls_weighting_scheme     calc
_refine_ls_weighting_details
                 'calc w=1/[\s^2^(Fo^2^)+(0.0842P)^2^] where P=(Fo^2^+2Fc^2^)/3'
_atom_sites_solution_hydrogens     geom
_atom_sites_solution_primary     direct
_atom_sites_solution_secondary     difmap
_refine_ls_shift/su_max     0.000
_refine_ls_shift/su_mean     0.000
_refine_diff_density_max     0.181
_refine_diff_density_min     -0.208
_refine_ls_extinction_method     none
_refine_ls_extinction_coef     ?
loop_
    _atom_type_symbol
    _atom_type_description
    _atom_type_scat_dispersion_real
    _atom_type_scat_dispersion_imag
    _atom_type_scat_source
    'C' 'C' 0.0033 0.0016
                         'International Tables Vol C Tables 4.2.6.8 and 6.1.1.4'
    'H' 'H' 0.0000 0.0000
                         'International Tables Vol C Tables 4.2.6.8 and 6.1.1.4'
    'O' 'O' 0.0106 0.0060
                         'International Tables Vol C Tables 4.2.6.8 and 6.1.1.4'
    'N' 'N' 0.0061 0.0033
                         'International Tables Vol C Tables 4.2.6.8 and 6.1.1.4'
_computing_data_collection     'DIFRAC (Gabe & White, 1993)'
_computing_cell_refinement     'DIFRAC (Gabe & White, 1993)'
_computing_data_reduction     'NRCVAX (Gabe <i>et al.</i>,  1989)'
_computing_structure_solution     'SHELXS97 (Sheldrick, 2008)'
_computing_structure_refinement     'SHELXL97 (Sheldrick, 2008)'
_computing_molecular_graphics
;
ORTEPIII (Burnett & Johnson, 1996) and
Mercury (Version 1.2; Macrae <i>et al.</i>,  2006)
;
_computing_publication_material     'SHELXL97 (Sheldrick, 2008)'
loop_
    _atom_site_type_symbol
    _atom_site_label
    _atom_site_fract_x
    _atom_site_fract_y
    _atom_site_fract_z
    _atom_site_U_iso_or_equiv
    _atom_site_adp_type
    _atom_site_calc_flag
    _atom_site_refinement_flags
    _atom_site_occupancy
    _atom_site_disorder_assembly
    _atom_site_disorder_group
    N N1 0.3750(4) 0.57026(17) 0.12218(11) 0.0403(5) Uani d . 1 . .
    N N2 0.7031(4) 0.5588(2) 0.21140(12) 0.0489(6) Uani d . 1 . .
    C C1 0.0819(5) 0.6228(2) 0.00451(16) 0.0467(6) Uani d . 1 . .
    H H1A 0.1382 0.7059 0.0073 0.056 Uiso calc R 1 . .
    C C2 -0.1041(5) 0.5891(2) -0.05539(15) 0.0467(6) Uani d . 1 . .
    H H2 -0.1745 0.6495 -0.0923 0.056 Uiso calc R 1 . .
    C C3 0.1844(4) 0.5339(2) 0.06017(13) 0.0375(5) Uani d . 1 . .
    C C4 0.5583(4) 0.4962(2) 0.15707(14) 0.0445(6) Uani d . 1 . .
    H H4 0.5788 0.4112 0.1440 0.053 Uiso calc R 1 . .
    C C5 0.6087(5) 0.6786(2) 0.21254(16) 0.0531(7) Uani d . 1 . .
    H H5 0.6740 0.7444 0.2460 0.064 Uiso calc R 1 . .
    C C6 0.4073(3) 0.68757(13) 0.15820(8) 0.0504(7) Uani d . 1 . .
    H H6 0.3095 0.7590 0.1472 0.061 Uiso calc R 1 . .
    O O1 0.0950(3) 0.49725(13) 0.30802(8) 0.0499(5) Uani d R 1 . .
    H H1 -0.0288 0.5179 0.2784 0.075 Uiso calc R 1 . .
    O O2 0.0072(4) 0.67524(16) 0.37876(12) 0.0601(6) Uani d . 1 . .
    C C7 0.1260(5) 0.5775(2) 0.37186(15) 0.0428(6) Uani d . 1 . .
    C C8 0.3231(4) 0.5370(2) 0.43721(14) 0.0387(6) Uani d . 1 . .
    C C9 0.5136(4) 0.4536(2) 0.41709(14) 0.0415(6) Uani d . 1 . .
    H H9 0.5236 0.4221 0.3611 0.050 Uiso calc R 1 . .
    C C10 0.6897(4) 0.4164(2) 0.47922(14) 0.0435(6) Uani d . 1 . .
    H H10 0.8171 0.3600 0.4650 0.052 Uiso calc R 1 . .
loop_
    _atom_site_aniso_label
    _atom_site_aniso_U_11
    _atom_site_aniso_U_22
    _atom_site_aniso_U_33
    _atom_site_aniso_U_12
    _atom_site_aniso_U_13
    _atom_site_aniso_U_23
    N1 0.0420(11) 0.0393(11) 0.0391(10) 0.0033(9) -0.0132(9) 0.0005(8)
    N2 0.0476(12) 0.0568(13) 0.0415(11) -0.0001(11) -0.0184(9) -0.0007(9)
    C1 0.0516(15) 0.0374(12) 0.0504(13) 0.0036(11) -0.0187(12) 0.0008(10)
    C2 0.0542(15) 0.0390(13) 0.0460(12) 0.0053(12) -0.0196(11) 0.0056(10)
    C3 0.0369(12) 0.0418(13) 0.0334(11) 0.0059(10) -0.0102(9) -0.0028(9)
    C4 0.0446(13) 0.0476(14) 0.0405(12) 0.0064(12) -0.0176(10) -0.0021(10)
    C5 0.0619(16) 0.0460(14) 0.0506(14) -0.0053(13) -0.0198(12) -0.0023(12)
    C6 0.0588(16) 0.0377(14) 0.0539(15) 0.0035(12) -0.0198(13) -0.0039(11)
    O1 0.0495(10) 0.0531(10) 0.0462(9) 0.0021(8) -0.0205(7) -0.0019(8)
    O2 0.0645(12) 0.0425(10) 0.0720(13) 0.0053(9) -0.0335(10) -0.0041(9)
    C7 0.0400(13) 0.0422(14) 0.0457(13) -0.0084(12) -0.0128(11) 0.0030(11)
    C8 0.0412(13) 0.0335(12) 0.0409(12) -0.0106(10) -0.0133(10) 0.0058(9)
    C9 0.0427(13) 0.0441(13) 0.0372(11) -0.0040(11) -0.0087(10) -0.0003(10)
    C10 0.0363(13) 0.0440(14) 0.0498(13) -0.0044(11) -0.0083(11) 0.0019(11)
_geom_special_details
;
All e.s.d.'s (except the e.s.d. in the dihedral angle between two l.s. planes)
are estimated using the full covariance matrix. The cell e.s.d.'s are taken
into account individually in the estimation of e.s.d.'s in distances, angles
and torsion angles; correlations between e.s.d.'s in cell parameters are only
used when they are defined by crystal symmetry. An approximate (isotropic)
treatment of cell e.s.d.'s is used for estimating e.s.d.'s involving l.s.
planes.
;
loop_
    _geom_bond_atom_site_label_1
    _geom_bond_atom_site_label_2
    _geom_bond_site_symmetry_2
    _geom_bond_distance
    _geom_bond_publ_flag
    N1 C4 . 1.349(3) ?
    N1 C6 . 1.371(2) ?
    N1 C3 . 1.428(3) ?
    N2 C4 . 1.305(3) ?
    N2 C5 . 1.364(3) ?
    C1 C3 . 1.379(3) ?
    C1 C2 . 1.383(3) ?
    C1 H1A . 0.9300 ?
    C2 C3 3_565 1.372(3) ?
    C2 H2 . 0.9300 ?
    C3 C2 3_565 1.372(3) ?
    C4 H4 . 0.9300 ?
    C5 C6 . 1.344(3) ?
    C5 H5 . 0.9300 ?
    C6 H6 . 0.9300 ?
    O1 C7 . 1.31010 ?
    O1 H1 . 0.8200 ?
    O2 C7 . 1.217(3) ?
    C7 C8 . 1.498(3) ?
    C8 C9 . 1.379(3) ?
    C8 C10 3_666 1.385(3) ?
    C9 C10 . 1.380(3) ?
    C9 H9 . 0.9300 ?
    C10 C8 3_666 1.385(3) ?
    C10 H10 . 0.9300 ?
loop_
    _geom_angle_atom_site_label_1
    _geom_angle_atom_site_label_2
    _geom_angle_atom_site_label_3
    _geom_angle_site_symmetry_1
    _geom_angle_site_symmetry_3
    _geom_angle
    _geom_angle_publ_flag
    C4 N1 C6 . . 106.45(17) ?
    C4 N1 C3 . . 126.9(2) ?
    C6 N1 C3 . . 126.66(17) ?
    C4 N2 C5 . . 105.8(2) ?
    C3 C1 C2 . . 120.3(2) ?
    C3 C1 H1A . . 119.8 ?
    C2 C1 H1A . . 119.8 ?
    C3 C2 C1 3_565 . 119.7(2) ?
    C3 C2 H2 3_565 . 120.1 ?
    C1 C2 H2 . . 120.1 ?
    C2 C3 C1 3_565 . 119.9(2) ?
    C2 C3 N1 3_565 . 120.35(19) ?
    C1 C3 N1 . . 119.7(2) ?
    N2 C4 N1 . . 111.5(2) ?
    N2 C4 H4 . . 124.2 ?
    N1 C4 H4 . . 124.2 ?
    C6 C5 N2 . . 110.01(19) ?
    C6 C5 H5 . . 125.0 ?
    N2 C5 H5 . . 125.0 ?
    C5 C6 N1 . . 106.22(16) ?
    C5 C6 H6 . . 126.9 ?
    N1 C6 H6 . . 126.9 ?
    C7 O1 H1 . . 109.5 ?
    O2 C7 O1 . . 124.20 ?
    O2 C7 C8 . . 122.5(2) ?
    O1 C7 C8 . . 113.31 ?
    C9 C8 C10 . 3_666 119.2(2) ?
    C9 C8 C7 . . 122.1(2) ?
    C10 C8 C7 3_666 . 118.7(2) ?
    C8 C9 C10 . . 120.7(2) ?
    C8 C9 H9 . . 119.7 ?
    C10 C9 H9 . . 119.7 ?
    C9 C10 C8 . 3_666 120.1(2) ?
    C9 C10 H10 . . 119.9 ?
    C8 C10 H10 3_666 . 119.9 ?
loop_
    _geom_torsion_atom_site_label_1
    _geom_torsion_atom_site_label_2
    _geom_torsion_atom_site_label_3
    _geom_torsion_atom_site_label_4
    _geom_torsion_site_symmetry_1
    _geom_torsion_site_symmetry_2
    _geom_torsion_site_symmetry_3
    _geom_torsion_site_symmetry_4
    _geom_torsion
    _geom_torsion_publ_flag
    C3 C1 C2 C3 . . . 3_565 -0.9(4) ?
    C2 C1 C3 C2 . . . 3_565 0.9(4) ?
    C2 C1 C3 N1 . . . . -179.5(2) ?
    C4 N1 C3 C2 . . . 3_565 26.8(4) ?
    C6 N1 C3 C2 . . . 3_565 -153.0(2) ?
    C4 N1 C3 C1 . . . . -152.9(2) ?
    C6 N1 C3 C1 . . . . 27.3(3) ?
    C5 N2 C4 N1 . . . . 0.5(3) ?
    C6 N1 C4 N2 . . . . -0.5(3) ?
    C3 N1 C4 N2 . . . . 179.6(2) ?
    C4 N2 C5 C6 . . . . -0.3(3) ?
    N2 C5 C6 N1 . . . . 0.0(3) ?
    C4 N1 C6 C5 . . . . 0.3(2) ?
    C3 N1 C6 C5 . . . . -179.9(2) ?
    O2 C7 C8 C9 . . . . -157.3(2) ?
    O1 C7 C8 C9 . . . . 23.07 ?
    O2 C7 C8 C10 . . . 3_666 23.6(4) ?
    O1 C7 C8 C10 . . . 3_666 -155.90 ?
    C10 C8 C9 C10 3_666 . . . 0.2(4) ?
    C7 C8 C9 C10 . . . . -178.8(2) ?
    C8 C9 C10 C8 . . . 3_666 -0.2(4) ?
loop_
    _geom_hbond_atom_site_label_D
    _geom_hbond_atom_site_label_H
    _geom_hbond_atom_site_label_A
    _geom_hbond_site_symmetry_A
    _geom_hbond_distance_DH
    _geom_hbond_distance_HA
    _geom_hbond_distance_DA
    _geom_hbond_angle_DHA
    _geom_hbond_publ_flag
    O1 H1 N2 1_455 0.82 1.79 2.60885 178 yes
    C2 H2 O2 4_575 0.93 2.54 3.376(3) 150 yes
    C4 H4 O2 2_545 0.93 2.56 3.463(3) 162 yes
