# Supplementary material for: 1,4-Bis(imidazol-1-yl)benzene–terephthalic acid (1/1)
Source: Acta Crystallogr Sect E Struct Rep Online. 2008 Dec 6;65(Pt 1):o26. doi: 10.1107/S1600536808040324 (PMC2967945; doi:10.1107/S1600536808040324)
Supplement: Supplementary file 2 [file e-65-00o26-Isup2.hkl]

# 
# h,k,l, Fc-squared, Fo-squared, sigma(Fo-squared) and status flag 
# 
data_I
_shelx_title ' ZHSY IN P21/N' 
_shelx_refln_list_code          4 
_shelx_F_calc_maximum       66.87 
_exptl_crystal_F_000       392.00 
_reflns_d_resolution_high  0.8265 
 
loop_ 
 _symmetry_equiv_pos_as_xyz 
 'x, y, z' 
 '-x+1/2, y+1/2, -z+1/2' 
 '-x, -y, -z' 
 'x-1/2, -y-1/2, z-1/2' 
 
_cell_length_a     5.2780 
_cell_length_b    10.5990 
_cell_length_c    15.4490 
_cell_angle_alpha  90.000 
_cell_angle_beta   91.166 
_cell_angle_gamma  90.000 
 
_shelx_F_squared_multiplier     1.000 
 
loop_ 
 _refln_index_h 
 _refln_index_k 
 _refln_index_l 
 _refln_F_squared_calc 
 _refln_F_squared_meas 
 _refln_F_squared_sigma 
 _refln_observed_status 
   2   0   0      649.68      482.49      5.26 o 
   4   0   0      304.02      301.94      6.34 o 
   6   0   0        2.35        0.00      5.34 o 
   1   1   0       27.76       26.35      1.61 o 
   3   1   0       22.42       19.05      2.36 o 
   4   1   0        0.56        0.00      4.39 o 
   5   1   0      132.24      129.39      5.50 o 
   6   1   0        0.04        0.00      5.62 o 
   1   2   0     1358.31     1292.57      5.11 o 
   3   2   0      173.88      159.83      4.21 o 
   4   2   0       55.65       54.30      3.21 o 
   5   2   0        5.46        0.00      5.35 o 
   6   2   0       10.36        9.30      5.94 o 
   1   3   0      407.94      376.73      4.46 o 
   2   3   0      143.56      163.23      3.77 o 
   3   3   0      274.22      264.09      5.38 o 
   4   3   0        0.77        2.77      4.11 o 
   5   3   0       98.20      110.14      5.20 o 
   6   3   0        0.06        0.00      5.78 o 
   0   4   0      140.98      174.69      3.69 o 
   1   4   0      690.06      645.31      6.33 o 
   2   4   0        0.11        2.17      3.33 o 
   3   4   0       18.03       15.55      2.34 o 
   4   4   0        3.35        0.00      4.85 o 
   5   4   0       56.17       55.02      5.88 o 
   6   4   0        3.78        6.44      5.60 o 
   1   5   0       30.00       33.32      2.66 o 
   2   5   0      166.46      148.80      4.13 o 
   3   5   0        1.37        0.00      4.50 o 
   4   5   0       40.30       40.58      3.45 o 
   5   5   0       88.39       89.00      5.20 o 
   0   6   0       42.73       35.70      2.13 o 
   1   6   0      103.15      104.18      3.97 o 
   2   6   0      480.58      458.59      7.31 o 
   3   6   0        3.16        3.50      4.40 o 
   4   6   0       14.49       23.50      2.94 o 
   5   6   0       14.87       11.88      3.42 o 
   1   7   0      221.87      208.13      5.59 o 
   2   7   0        0.14        4.09      4.79 o 
   3   7   0       33.58       21.71      5.75 o 
   4   7   0       30.49       28.82      3.34 o 
   5   7   0        7.40        0.00      6.23 o 
   0   8   0      521.43      673.15      6.68 o 
   1   8   0        1.95        1.57      5.75 o 
   2   8   0       10.99       10.56      6.10 o 
   3   8   0        2.52        0.00      5.67 o 
   4   8   0        0.08        3.83      4.93 o 
   1   9   0       92.42       88.68      4.91 o 
   2   9   0       40.42       34.66      6.30 o 
   3   9   0       48.91       48.54      3.97 o 
   4   9   0        0.32        0.00      5.70 o 
   0  10   0       15.87       14.67      4.05 o 
   1  10   0        3.77        0.00      6.91 o 
   2  10   0       48.23       64.75      4.55 o 
   3  10   0        0.64        8.29      5.42 o 
   1  11   0        9.50        3.57      7.40 o 
   2  11   0        1.64        0.50      6.92 o 
   3  11   0        7.28        0.00      7.46 o 
   0  12   0       36.05       41.60      5.06 o 
   1  12   0        1.13        0.00      7.63 o 
   2  12   0        9.88       12.93      4.81 o 
  -5   0   1       15.77        6.30      5.22 o 
  -3   0   1       37.28       33.55      2.49 o 
  -1   0   1      324.72      268.58      3.02 o 
   1   0   1      463.19      432.28      3.62 o 
   3   0   1     1244.80     1236.96     10.30 o 
   5   0   1      311.50      319.23      7.92 o 
  -6   1   1        8.56       10.75      5.63 o 
  -5   1   1       13.74        4.13      5.44 o 
  -4   1   1       23.12       23.07      2.72 o 
  -3   1   1      119.00      129.14      3.87 o 
  -2   1   1     1261.44     1178.34      8.19 o 
  -1   1   1       11.34        5.24      2.52 o 
   0   1   1       13.85        9.41      0.86 o 
   1   1   1      341.78      284.61      3.17 o 
   3   1   1      555.97      527.81      6.96 o 
   4   1   1      206.86      212.39      5.58 o 
   5   1   1       48.48       59.14      4.18 o 
   6   1   1       81.28       91.72      5.60 o 
  -6   2   1       43.15       43.96      6.80 o 
  -5   2   1        9.72       12.09      2.91 o 
  -4   2   1        0.74        0.64      4.17 o 
  -3   2   1       83.31       70.89      3.34 o 
  -2   2   1        3.32        0.00      2.93 o 
  -1   2   1     1335.06     1360.87      7.65 o 
   1   2   1       46.04       51.73      2.06 o 
   3   2   1      186.85      185.48      4.51 o 
   4   2   1      188.06      188.83      5.47 o 
   5   2   1      340.99      330.62      7.99 o 
   6   2   1       49.75       62.30      4.95 o 
  -6   3   1       14.69       24.08      3.90 o 
  -5   3   1        9.68        8.27      3.24 o 
  -4   3   1      159.92      163.94      5.31 o 
  -2   3   1      225.90      257.09      4.45 o 
  -1   3   1      816.77      840.88      6.55 o 
   0   3   1      177.78      158.79      3.10 o 
   1   3   1      317.85      292.25      4.12 o 
   3   3   1      105.03      104.21      3.85 o 
   4   3   1        4.76        3.89      2.66 o 
   5   3   1        0.46        2.89      4.52 o 
   6   3   1        0.05        7.92      4.21 o 
  -6   4   1       38.11       44.00      5.12 o 
  -5   4   1       13.12       15.85      5.51 o 
  -4   4   1       23.21       23.83      3.24 o 
  -2   4   1      996.33     1210.29      7.25 o 
  -1   4   1       14.72       17.63      2.11 o 
   0   4   1       59.82       63.94      2.93 o 
   1   4   1      296.88      278.64      4.26 o 
   2   4   1      960.51      924.96      8.72 o 
   3   4   1       10.03        4.16      4.04 o 
   4   4   1      181.88      165.15      5.42 o 
   5   4   1       78.17       78.89      4.75 o 
   6   4   1      102.17      116.43      6.49 o 
  -5   5   1        4.03       11.13      2.80 o 
  -4   5   1       49.00       54.44      3.92 o 
  -3   5   1       46.89       49.25      3.56 o 
  -2   5   1       12.89       15.79      2.28 o 
  -1   5   1       43.92       46.09      2.86 o 
   0   5   1       98.11      100.98      2.40 o 
   1   5   1       76.33       65.60      2.81 o 
   2   5   1      517.54      464.63      6.85 o 
   3   5   1        0.15        0.00      4.28 o 
   4   5   1       21.39       21.85      3.27 o 
   5   5   1       11.35       17.46      3.18 o 
  -5   6   1        0.05        0.00      5.33 o 
  -4   6   1       22.61       26.95      3.54 o 
  -3   6   1      139.87      152.02      5.14 o 
  -2   6   1       94.82      116.30      4.34 o 
  -1   6   1      291.84      350.76      5.86 o 
   0   6   1      603.29      728.39      5.63 o 
   1   6   1      375.81      374.68      6.27 o 
   2   6   1       29.66       30.04      3.00 o 
   3   6   1        3.51        7.03      4.43 o 
   4   6   1      183.81      170.21      7.90 o 
   5   6   1       11.78       17.17      3.15 o 
  -5   7   1       26.08       25.45      3.98 o 
  -4   7   1       85.29       92.26      4.90 o 
  -3   7   1       99.06       91.78      5.06 o 
  -2   7   1       33.14       32.47      3.56 o 
  -1   7   1       11.15        8.46      5.59 o 
   0   7   1        4.40        3.86      4.19 o 
   1   7   1        7.48        0.00      5.58 o 
   2   7   1       44.74       32.05      3.27 o 
   3   7   1       83.23       67.05      4.34 o 
   4   7   1       10.89       14.58      2.96 o 
   5   7   1        9.62        5.57      6.15 o 
  -4   8   1        1.57        4.35      5.29 o 
  -3   8   1       19.45       10.72      5.96 o 
  -2   8   1      176.61      173.44      6.32 o 
  -1   8   1       64.24       71.45      4.24 o 
   0   8   1       28.10       36.64      2.92 o 
   1   8   1       31.60       32.33      3.98 o 
   2   8   1       73.37       68.18      4.53 o 
   3   8   1        8.03        0.00      5.78 o 
   4   8   1        0.31        0.00      5.15 o 
  -4   9   1       52.20       60.33      4.73 o 
  -3   9   1        4.78        7.93      3.08 o 
  -2   9   1      133.52      170.95      6.32 o 
  -1   9   1        5.44        5.63      6.41 o 
   0   9   1       73.87       92.30      3.97 o 
   1   9   1      106.56       98.22      5.20 o 
   2   9   1       19.99       20.62      3.50 o 
   3   9   1        1.31        0.00      6.05 o 
   4   9   1        0.97        3.14      5.54 o 
  -3  10   1        0.48        0.00      6.49 o 
  -2  10   1      234.45      292.08      8.56 o 
  -1  10   1        3.37        1.12      6.71 o 
   0  10   1      162.78      184.25      4.72 o 
   1  10   1       50.70       46.18      4.26 o 
   2  10   1       45.53       28.03      7.19 o 
   3  10   1       14.80       14.09      4.35 o 
  -3  11   1        8.71        9.13      6.90 o 
  -2  11   1       46.66       44.48      5.49 o 
  -1  11   1       13.10        6.78      8.16 o 
   0  11   1        0.34        1.37      7.16 o 
   1  11   1        8.48        1.40      6.89 o 
   2  11   1        5.94        3.16      6.73 o 
   3  11   1        0.37        1.47      6.24 o 
  -2  12   1        0.58        3.63      7.59 o 
  -1  12   1       51.45       53.18      5.30 o 
   0  12   1        1.25        0.00      9.36 o 
   1  12   1       71.43       69.49      5.99 o 
   2  12   1       19.20       17.75      4.30 o 
  -6   0   2      132.97      158.81      6.76 o 
  -4   0   2       51.25       43.87      3.14 o 
  -2   0   2      565.55      476.57      5.42 o 
   0   0   2      415.19      384.78      1.96 o 
   2   0   2       51.85       54.73      2.26 o 
   4   0   2      160.03      170.16      5.03 o 
   6   0   2        1.50        0.53      5.42 o 
  -6   1   2        0.88        0.18      5.32 o 
  -5   1   2       21.42       16.51      5.21 o 
  -4   1   2      117.12      114.96      4.25 o 
  -3   1   2       87.06       68.07      3.00 o 
  -2   1   2       15.25       15.61      1.85 o 
  -1   1   2        0.02        0.00      2.74 o 
   0   1   2       80.71       67.59      1.17 o 
   1   1   2      309.28      298.12      3.70 o 
   3   1   2        1.63        3.05      3.05 o 
   4   1   2        0.99        0.00      4.00 o 
   5   1   2        0.03        2.22      4.26 o 
   6   1   2        6.21        5.35      5.27 o 
  -6   2   2       89.89      100.71      5.88 o 
  -5   2   2       14.79       11.88      5.24 o 
  -4   2   2       26.01       23.31      2.91 o 
  -3   2   2       10.26       12.49      2.18 o 
  -2   2   2       58.01       57.13      2.55 o 
   0   2   2      316.69      293.75      2.28 o 
   1   2   2      589.43      576.85      5.15 o 
   3   2   2        4.25        1.12      3.36 o 
   4   2   2        8.58        4.76      4.42 o 
   5   2   2       11.34        8.47      5.13 o 
   6   2   2        2.36        1.81      5.38 o 
  -6   3   2       20.39       23.56      4.22 o 
  -5   3   2       19.31       19.10      5.38 o 
  -4   3   2        2.92        0.00      4.51 o 
  -2   3   2      190.18      220.12      4.25 o 
  -1   3   2     2966.17     3021.35      8.99 o 
   0   3   2       84.18       97.56      2.59 o 
   1   3   2      434.42      399.09      4.71 o 
   3   3   2      179.83      185.42      4.68 o 
   4   3   2      285.35      256.33      6.33 o 
   5   3   2      108.49      108.38      5.31 o 
   6   3   2        0.28        0.00      5.54 o 
  -6   4   2       35.72       44.70      4.78 o 
  -5   4   2       14.46        9.27      5.20 o 
  -4   4   2        0.19        5.03      4.27 o 
  -2   4   2       41.82       45.66      2.79 o 
  -1   4   2      491.61      613.50      6.31 o 
   0   4   2     1155.09     1266.08      8.57 o 
   1   4   2      675.02      693.21      6.79 o 
   2   4   2      168.71      180.73      4.13 o 
   3   4   2        4.91        7.00      3.76 o 
   4   4   2       73.49       77.97      4.29 o 
   5   4   2       10.81        3.50      5.57 o 
   6   4   2       11.85        6.72      6.49 o 
  -5   5   2        5.79        6.07      4.97 o 
  -4   5   2       17.91       18.13      2.90 o 
  -3   5   2      149.22      179.51      5.28 o 
  -2   5   2      314.26      352.46      6.04 o 
  -1   5   2      298.87      304.31      5.20 o 
   0   5   2      518.31      582.25      4.64 o 
   1   5   2        7.89        7.58      3.86 o 
   2   5   2        9.71       10.67      4.06 o 
   3   5   2       68.28       74.27      3.79 o 
   4   5   2      132.84      130.98      5.36 o 
   5   5   2       52.76       57.19      4.30 o 
  -5   6   2       18.76       20.89      4.00 o 
  -4   6   2       10.86        6.96      3.23 o 
  -3   6   2        0.29        0.00      5.24 o 
  -2   6   2        0.63        0.00      4.70 o 
  -1   6   2      738.64      810.84      8.84 o 
   0   6   2      628.38      669.36      5.62 o 
   1   6   2        0.01        1.42      4.35 o 
   2   6   2      247.68      248.00      5.76 o 
   3   6   2      160.05      154.42      5.43 o 
   4   6   2       75.47       67.41      6.48 o 
   5   6   2        0.80        7.13      4.78 o 
  -5   7   2        0.48        2.52      5.71 o 
  -4   7   2        9.11        9.40      5.55 o 
  -3   7   2       82.55       90.32      4.98 o 
  -2   7   2        1.57        0.00      5.13 o 
  -1   7   2       55.54       55.18      3.55 o 
   0   7   2       51.56       59.91      2.68 o 
   1   7   2       25.15       20.64      5.45 o 
   2   7   2       17.78        4.27      5.33 o 
   3   7   2      165.10      138.69      5.81 o 
   4   7   2       50.35       48.46      4.35 o 
   5   7   2       21.44       18.48      6.23 o 
  -4   8   2        5.61        3.73      5.88 o 
  -3   8   2      185.34      186.80      6.29 o 
  -2   8   2       48.95       59.71      4.01 o 
  -1   8   2       11.69       15.68      3.67 o 
   0   8   2        2.18        1.40      4.30 o 
   1   8   2       98.40       84.58      4.35 o 
   2   8   2       86.29       76.42      5.00 o 
   3   8   2       73.60       55.86      6.92 o 
   4   8   2       39.79       35.06      6.58 o 
  -4   9   2        4.95        4.95      6.12 o 
  -3   9   2        4.15        6.29      5.40 o 
  -2   9   2       22.68       27.70      4.06 o 
  -1   9   2        2.23        0.00      6.15 o 
   0   9   2        0.72        2.00      4.75 o 
   1   9   2        5.83        0.00      6.96 o 
   2   9   2      111.41       98.50      5.63 o 
   3   9   2      107.68       94.61      5.12 o 
   4   9   2        1.90        2.29      5.74 o 
  -3  10   2       84.65       78.43      5.31 o 
  -2  10   2       27.94       24.27      4.62 o 
  -1  10   2      187.40      191.03      7.07 o 
   0  10   2       15.64       16.90      3.70 o 
   1  10   2      317.47      291.91      8.11 o 
   2  10   2        0.97        0.00      6.54 o 
   3  10   2        5.15        0.00      6.49 o 
  -3  11   2        0.19        2.25      6.84 o 
  -2  11   2       10.57       11.16      4.09 o 
  -1  11   2        6.43        0.00      6.96 o 
   0  11   2        0.05        6.72      7.18 o 
   1  11   2        4.10        0.00      6.87 o 
   2  11   2       44.21       30.16      7.89 o 
   3  11   2       22.70       21.54      4.51 o 
  -2  12   2       31.47       41.02      5.38 o 
  -1  12   2        0.02        0.18      7.25 o 
   0  12   2       34.92       37.21      5.69 o 
   1  12   2        0.01        0.00      8.22 o 
   2  12   2        2.83        2.80      7.27 o 
  -5   0   3      166.37      177.87      6.30 o 
  -3   0   3      295.71      303.06      5.57 o 
   1   0   3     3765.31     3850.21     11.98 o 
   3   0   3      878.97      946.40      9.34 o 
   5   0   3        8.75        0.70      5.26 o 
  -6   1   3        0.51        0.00      5.31 o 
  -5   1   3        7.48        9.70      4.89 o 
  -4   1   3        1.13        0.00      3.77 o 
  -3   1   3       14.15       16.11      2.28 o 
  -2   1   3      229.40      188.35      3.78 o 
  -1   1   3      716.70      661.90      5.24 o 
   0   1   3       52.37       50.18      1.31 o 
   1   1   3      490.73      488.73      7.83 o 
   2   1   3      729.84      722.32      6.84 o 
   3   1   3       75.36       73.28      3.17 o 
   4   1   3       76.84       76.73      3.65 o 
   5   1   3       34.86       35.79      3.44 o 
   6   1   3       18.99       22.44      3.75 o 
  -6   2   3        1.98        3.81      5.32 o 
  -5   2   3       39.39       33.77      3.52 o 
  -4   2   3       11.64        7.52      4.42 o 
  -3   2   3      572.65      623.68      7.96 o 
  -2   2   3      451.63      467.58      5.75 o 
  -1   2   3     3099.80     3308.44     12.83 o 
   0   2   3        5.47        0.21      2.14 o 
   1   2   3       10.45        5.58      2.90 o 
   3   2   3       53.70       64.42      2.90 o 
   4   2   3        0.00        0.00      4.22 o 
   5   2   3       47.79       46.37      4.03 o 
   6   2   3        1.78        7.16      5.26 o 
  -6   3   3        0.81        0.00      5.64 o 
  -5   3   3       21.16       15.35      5.97 o 
  -4   3   3       49.67       50.75      3.83 o 
  -2   3   3       99.41      103.43      3.22 o 
  -1   3   3       10.26        1.47      3.24 o 
   0   3   3        4.85        3.07      3.25 o 
   1   3   3        1.57        5.79      2.77 o 
   3   3   3        5.69        2.89      3.68 o 
   4   3   3      149.20      139.66      5.03 o 
   5   3   3      105.46      101.34      5.53 o 
   6   3   3        6.53        6.20      6.01 o 
  -6   4   3        0.90        0.00      6.67 o 
  -5   4   3        4.41        9.95      2.94 o 
  -4   4   3       53.99       57.10      3.74 o 
  -2   4   3      776.40      889.16      8.84 o 
  -1   4   3       60.11       54.94      2.64 o 
   0   4   3       21.93       19.15      2.01 o 
   1   4   3        4.92        0.82      3.33 o 
   2   4   3       63.04       69.19      2.91 o 
   3   4   3      188.38      187.67      5.11 o 
   4   4   3      482.60      449.76      8.80 o 
   5   4   3        8.65        4.32      5.54 o 
  -5   5   3       24.43       20.03      5.94 o 
  -4   5   3        2.16        2.21      4.36 o 
  -3   5   3       42.73       40.47      3.42 o 
  -2   5   3      472.86      520.17      7.44 o 
  -1   5   3        2.15        4.97      2.08 o 
   0   5   3        2.70        3.26      2.76 o 
   1   5   3       36.15       41.69      2.57 o 
   2   5   3       20.43       18.00      2.57 o 
   3   5   3       73.44       74.45      3.81 o 
   4   5   3       74.73       80.68      4.26 o 
   5   5   3       32.54       32.31      3.83 o 
  -5   6   3        4.72        0.00      5.45 o 
  -4   6   3        7.28        8.80      5.02 o 
  -3   6   3       33.97       33.36      3.44 o 
  -2   6   3      134.47      136.82      4.75 o 
  -1   6   3       22.39       22.74      3.05 o 
   0   6   3       71.38       72.88      2.40 o 
   1   6   3      564.75      567.89      7.80 o 
   2   6   3       22.95       24.36      2.98 o 
   3   6   3      409.14      386.03      8.06 o 
   4   6   3       70.43       63.16      4.40 o 
   5   6   3       16.64       18.70      3.84 o 
  -5   7   3        8.81       10.01      6.05 o 
  -4   7   3       16.80       12.99      5.96 o 
  -3   7   3      115.24      110.04      5.30 o 
  -2   7   3       35.35       35.49      3.47 o 
  -1   7   3      139.97      122.91      4.76 o 
   0   7   3      243.53      260.72      4.19 o 
   1   7   3      323.62      315.19      6.52 o 
   2   7   3        0.13        2.87      4.73 o 
   3   7   3        0.11        1.13      5.06 o 
   4   7   3        0.31        0.00      5.22 o 
   5   7   3        0.65        0.00      5.47 o 
  -4   8   3        0.60        5.25      4.93 o 
  -3   8   3        5.60        3.09      5.85 o 
  -2   8   3        3.69        0.25      5.68 o 
  -1   8   3      258.28      251.99      6.40 o 
   0   8   3       68.30       70.18      3.07 o 
   1   8   3       93.98       92.97      5.42 o 
   2   8   3       64.37       62.12      4.43 o 
   3   8   3      147.34      138.07      5.61 o 
   4   8   3        0.35        0.00      5.97 o 
  -4   9   3       39.43       46.46      4.68 o 
  -3   9   3        0.12        0.31      5.71 o 
  -2   9   3        1.52        0.28      5.93 o 
  -1   9   3       15.27       10.68      6.60 o 
   0   9   3       87.10       92.35      3.40 o 
   1   9   3       38.34       34.89      3.78 o 
   2   9   3       48.57       40.72      4.13 o 
   3   9   3       10.11        3.99      6.06 o 
   4   9   3       15.94       12.47      6.27 o 
  -3  10   3       27.09       19.39      7.68 o 
  -2  10   3       21.24       24.25      4.29 o 
  -1  10   3        7.73        6.42      6.56 o 
   0  10   3        5.87       13.27      3.21 o 
   1  10   3      196.07      192.18      7.13 o 
   2  10   3       61.71       56.91      4.71 o 
   3  10   3        5.14        0.00      6.61 o 
  -3  11   3        0.38        0.00      7.41 o 
  -2  11   3        2.61        7.49      6.91 o 
  -1  11   3        3.28        0.32      6.83 o 
   0  11   3        4.67        0.00      7.37 o 
   1  11   3        0.34        0.00      7.60 o 
   2  11   3        1.50        0.00      7.00 o 
   3  11   3        0.21        1.13      6.68 o 
  -2  12   3        0.12        0.00      7.69 o 
  -1  12   3        9.82        0.72      7.91 o 
   0  12   3        2.33        8.36      7.05 o 
   1  12   3       48.74       51.96      5.51 o 
  -6   0   4       14.46       22.26      3.64 o 
  -4   0   4        0.10        0.00      3.99 o 
  -2   0   4       69.73       64.44      2.69 o 
   0   0   4     1199.30     1170.03      3.83 o 
   2   0   4     4471.21     4999.68     18.47 o 
   4   0   4        0.10        5.61      3.65 o 
   6   0   4        5.71        3.29      5.89 o 
  -6   1   4        7.75       13.28      3.14 o 
  -5   1   4       11.34        7.35      2.96 o 
  -4   1   4        1.28        1.22      3.94 o 
  -3   1   4      508.37      504.23      7.48 o 
  -2   1   4      409.50      343.25      5.03 o 
   0   1   4      951.11      918.98      4.26 o 
   1   1   4      871.20      868.98      6.48 o 
   2   1   4      335.35      349.51      5.00 o 
   3   1   4       80.97       90.49      3.44 o 
   4   1   4      127.47      118.38      4.51 o 
   5   1   4      138.23      141.08      5.54 o 
   6   1   4        1.81        8.52      2.75 o 
  -6   2   4        3.14        2.94      5.74 o 
  -5   2   4        2.99        3.79      4.51 o 
  -4   2   4        6.25        0.00      4.56 o 
  -3   2   4        0.91        0.00      4.23 o 
  -2   2   4      131.46      133.95      3.56 o 
  -1   2   4      198.77      207.14      3.79 o 
   0   2   4       39.45       31.67      1.37 o 
   1   2   4      214.70      219.32      3.61 o 
   3   2   4      524.88      566.83      7.67 o 
   4   2   4      149.76      151.77      5.15 o 
   5   2   4       20.39       15.72      3.01 o 
   6   2   4       24.46       32.58      3.99 o 
  -6   3   4        1.65        0.00      6.00 o 
  -5   3   4       32.84       35.45      3.90 o 
  -4   3   4        1.93        0.00      4.49 o 
  -2   3   4       41.80       43.93      2.61 o 
  -1   3   4     1333.25     1427.56      9.39 o 
   0   3   4        0.30        0.00      3.02 o 
   1   3   4       95.82       94.87      2.76 o 
   3   3   4        4.94        2.64      3.70 o 
   4   3   4       68.18       62.34      3.97 o 
   5   3   4        0.34        4.99      4.39 o 
   6   3   4        7.80       10.70      5.52 o 
  -5   4   4       14.17       17.20      5.53 o 
  -4   4   4       41.10       36.47      3.69 o 
  -2   4   4       74.51       73.36      3.33 o 
  -1   4   4       49.55       48.84      2.59 o 
   0   4   4      100.08      105.49      3.05 o 
   1   4   4      838.96      886.80      8.03 o 
   2   4   4      189.32      215.53      4.61 o 
   3   4   4      170.71      182.22      5.13 o 
   4   4   4       46.21       54.84      3.90 o 
   5   4   4      169.78      175.65      6.64 o 
  -5   5   4        9.97        9.68      5.89 o 
  -4   5   4        8.05        3.58      4.97 o 
  -3   5   4        2.07        0.00      4.55 o 
  -2   5   4      167.73      182.04      4.90 o 
  -1   5   4       34.63       35.79      2.79 o 
   0   5   4       27.61       22.70      1.78 o 
   1   5   4       18.68       18.87      2.43 o 
   2   5   4       76.39       74.78      3.58 o 
   3   5   4      178.18      173.34      5.16 o 
   4   5   4        0.13        4.39      3.93 o 
   5   5   4        1.52        4.63      4.61 o 
  -5   6   4        7.16        3.99      5.92 o 
  -4   6   4      164.17      155.86      6.01 o 
  -3   6   4       45.68       39.39      3.44 o 
  -2   6   4        4.95        8.02      4.53 o 
  -1   6   4      320.23      359.19      6.40 o 
   0   6   4       49.16       52.62      2.30 o 
   1   6   4       72.92       75.79      3.66 o 
   2   6   4      110.14      128.99      4.51 o 
   3   6   4      621.79      564.41      9.24 o 
   4   6   4       40.01       36.65      3.84 o 
   5   6   4        1.30        0.00      6.02 o 
  -5   7   4        6.49        2.58      6.02 o 
  -4   7   4       25.31       19.40      3.67 o 
  -3   7   4        3.72        1.56      5.05 o 
  -2   7   4        1.29        6.71      4.70 o 
  -1   7   4        2.60        0.00      5.21 o 
   0   7   4       34.72       34.20      2.55 o 
   1   7   4       24.47       20.30      3.50 o 
   2   7   4      111.10       92.95      4.56 o 
   3   7   4      118.20      115.90      4.74 o 
   4   7   4        3.45        4.75      2.73 o 
   5   7   4        1.46        0.00      5.61 o 
  -4   8   4       13.36        9.23      3.43 o 
  -3   8   4      211.69      220.62      6.89 o 
  -2   8   4      157.53      184.86      6.28 o 
  -1   8   4       24.07       25.40      3.60 o 
   0   8   4      216.98      223.86      4.39 o 
   1   8   4       22.30       19.97      3.64 o 
   2   8   4       29.51       21.08      6.10 o 
   3   8   4       88.84       80.16      4.95 o 
   4   8   4        8.60        9.17      5.07 o 
  -4   9   4        0.69        0.73      5.97 o 
  -3   9   4       30.98       33.15      4.47 o 
  -2   9   4        3.60        4.95      6.11 o 
  -1   9   4       75.58       82.72      5.06 o 
   0   9   4       65.23       64.39      3.54 o 
   1   9   4       57.98       45.49      4.79 o 
   2   9   4       44.75       42.03      3.85 o 
   3   9   4       13.24       14.58      3.92 o 
   4   9   4        6.54        7.97      5.74 o 
  -3  10   4      129.89      121.02      6.68 o 
  -2  10   4        4.28        2.69      6.97 o 
  -1  10   4       43.40       46.86      4.64 o 
   0  10   4        0.02        0.00      4.82 o 
   1  10   4       54.29       51.06      4.68 o 
   2  10   4        9.42       13.61      3.61 o 
   3  10   4       16.50       19.66      3.95 o 
  -3  11   4        8.41        0.00      8.18 o 
  -2  11   4        4.86        3.89      7.03 o 
  -1  11   4        0.00        0.00      6.82 o 
   0  11   4        1.12        1.58      7.09 o 
   1  11   4       65.07       65.05      5.26 o 
   2  11   4        0.02        0.00      6.80 o 
  -1  12   4        0.70        0.00      7.66 o 
   0  12   4       28.37       34.66      5.52 o 
   1  12   4       11.54        4.17      7.99 o 
  -5   0   5        0.23        5.54      4.02 o 
  -3   0   5        6.83        8.62      3.61 o 
  -1   0   5      358.54      289.69      4.31 o 
   1   0   5        0.03        1.68      2.71 o 
   3   0   5      143.28      135.35      4.10 o 
   5   0   5       11.14       13.42      2.85 o 
  -6   1   5        2.27        0.00      6.53 o 
  -5   1   5        4.16        7.78      4.24 o 
  -4   1   5        5.51        2.75      4.38 o 
  -3   1   5       61.77       63.60      3.17 o 
  -2   1   5      238.16      217.91      4.45 o 
  -1   1   5        0.02        1.64      2.83 o 
   0   1   5      270.15      281.72      2.74 o 
   1   1   5      310.28      320.34      4.37 o 
   2   1   5        0.39        2.01      2.79 o 
   3   1   5        4.47        2.01      3.79 o 
   4   1   5      327.52      303.26      6.84 o 
   5   1   5        3.40        0.00      4.84 o 
   6   1   5        6.09        7.32      5.47 o 
  -6   2   5        3.50        6.36      5.90 o 
  -5   2   5        9.74       16.08      3.04 o 
  -4   2   5       34.15       29.53      3.40 o 
  -3   2   5        4.29        5.50      2.08 o 
  -2   2   5     1673.16     1785.23     22.69 o 
  -1   2   5       65.59       64.14      2.60 o 
   0   2   5     1176.72     1166.10      5.68 o 
   1   2   5     1993.21     2125.12     11.25 o 
   3   2   5      182.39      169.07      4.68 o 
   4   2   5       28.02       27.78      3.30 o 
   5   2   5       64.77       59.21      4.23 o 
   6   2   5        0.36        8.96      4.62 o 
  -6   3   5       11.14       19.27      3.89 o 
  -5   3   5        3.12        3.84      4.68 o 
  -4   3   5        0.08        6.94      3.52 o 
  -2   3   5      838.78      814.10      8.73 o 
  -1   3   5       66.36       69.45      2.73 o 
   0   3   5     1445.29     1367.45      9.29 o 
   1   3   5      418.36      470.54      5.77 o 
   3   3   5      239.64      198.83      5.09 o 
   4   3   5      329.18      322.74      7.26 o 
   5   3   5       63.81       62.93      4.12 o 
  -5   4   5        0.03        0.00      5.11 o 
  -4   4   5      116.95      121.02      5.71 o 
  -2   4   5      142.62      165.08      4.72 o 
  -1   4   5      379.61      384.23      5.69 o 
   0   4   5       25.93       31.85      2.14 o 
   1   4   5     1805.55     1893.03     11.99 o 
   2   4   5      114.63      121.60      3.90 o 
   3   4   5       10.05        7.15      4.20 o 
   4   4   5        8.56        5.67      4.60 o 
   5   4   5       11.95       23.62      3.26 o 
  -5   5   5        3.39        0.00      5.47 o 
  -4   5   5        0.58        6.67      4.45 o 
  -3   5   5        0.79        0.00      4.85 o 
  -2   5   5       41.06       38.14      3.06 o 
  -1   5   5      244.94      271.55      5.41 o 
   0   5   5       18.51       18.86      1.78 o 
   1   5   5       39.44       40.27      2.98 o 
   2   5   5       71.30       73.37      3.58 o 
   3   5   5       67.73       52.87      3.58 o 
   4   5   5       39.45       31.45      3.75 o 
   5   5   5       11.49        6.43      5.88 o 
  -5   6   5        8.96        7.08      6.38 o 
  -4   6   5        5.61        4.81      5.48 o 
  -3   6   5       77.77       79.11      4.15 o 
  -2   6   5      131.31      129.24      4.76 o 
  -1   6   5       33.18       37.32      3.09 o 
   0   6   5       25.03       28.81      2.09 o 
   1   6   5      429.85      464.42      7.22 o 
   2   6   5      159.74      157.11      4.96 o 
   3   6   5      284.87      307.37      7.12 o 
   4   6   5       10.00        5.57      5.28 o 
   5   6   5      101.45      113.13      6.27 o 
  -5   7   5        7.45        0.00      7.21 o 
  -4   7   5        9.97        0.00      6.46 o 
  -3   7   5        4.11        3.61      4.91 o 
  -2   7   5       85.46       84.28      4.42 o 
  -1   7   5       38.37       35.87      3.94 o 
   0   7   5       16.36       17.43      2.53 o 
   1   7   5        3.77        0.51      5.03 o 
   2   7   5      130.35      121.15      4.88 o 
   3   7   5       22.45       13.98      3.27 o 
   4   7   5        4.80        4.57      5.11 o 
   5   7   5       13.68        1.33      6.84 o 
  -4   8   5       48.51       42.06      4.67 o 
  -3   8   5       75.93       69.52      4.67 o 
  -2   8   5        0.54        5.32      4.89 o 
  -1   8   5       23.49       13.57      6.07 o 
   0   8   5      259.75      252.93      4.68 o 
   1   8   5      112.84      111.00      5.02 o 
   2   8   5      180.54      179.15      5.88 o 
   3   8   5       75.71       66.70      4.56 o 
   4   8   5       20.24       16.71      6.00 o 
  -4   9   5       15.62        9.79      6.69 o 
  -3   9   5        0.07        0.00      5.99 o 
  -2   9   5       37.05       40.29      4.25 o 
  -1   9   5        7.03        5.29      5.81 o 
   0   9   5      126.67      129.95      3.98 o 
   1   9   5       60.41       54.61      4.65 o 
   2   9   5        4.29        2.42      5.53 o 
   3   9   5        9.60        2.41      5.59 o 
   4   9   5        0.01        7.40      5.39 o 
  -3  10   5        4.91        0.00      6.86 o 
  -2  10   5       34.74       39.85      4.27 o 
  -1  10   5        5.01        0.00      6.85 o 
   0  10   5      265.64      277.43      5.66 o 
   1  10   5        3.62        0.74      6.52 o 
   2  10   5       42.99       42.99      4.50 o 
   3  10   5        8.10        7.94      6.08 o 
  -2  11   5       11.79       10.46      6.91 o 
  -1  11   5        8.84        5.52      6.61 o 
   0  11   5       12.43        9.94      4.16 o 
   1  11   5       35.24       34.37      4.77 o 
   2  11   5        1.20        0.00      6.91 o 
  -1  12   5       12.99        0.00      8.23 o 
   0  12   5        0.48        6.50      7.61 o 
   1  12   5       31.81       27.20      5.41 o 
  -6   0   6       63.62       73.10      5.36 o 
  -4   0   6      160.94      157.92      5.39 o 
  -2   0   6     2014.55     1826.52     12.49 o 
   0   0   6      206.96      196.19      2.48 o 
   2   0   6     1017.77     1180.30      9.57 o 
   4   0   6        0.01        4.65      3.93 o 
   6   0   6       32.36       34.31      4.18 o 
  -6   1   6        2.32        1.89      5.79 o 
  -5   1   6        0.32        5.89      4.08 o 
  -4   1   6        0.33        6.43      3.79 o 
  -3   1   6        3.70        5.20      2.28 o 
  -2   1   6       20.36       15.27      2.20 o 
  -1   1   6       11.69       11.73      1.71 o 
   0   1   6      874.59      869.87      5.01 o 
   1   1   6      352.61      400.78      5.19 o 
   2   1   6       20.85       23.69      2.12 o 
   3   1   6       29.85       29.76      2.50 o 
   4   1   6       60.38       54.78      3.44 o 
   5   1   6        3.67        5.19      4.95 o 
  -6   2   6       11.40        9.18      5.98 o 
  -5   2   6        3.52        0.00      5.06 o 
  -4   2   6      139.93      148.54      5.45 o 
  -3   2   6       30.34       37.45      3.11 o 
  -2   2   6      101.54      115.17      3.67 o 
  -1   2   6        0.10        1.97      2.85 o 
   0   2   6       67.93       76.94      1.78 o 
   1   2   6     1016.16     1139.47      8.70 o 
   3   2   6      309.32      292.63      5.95 o 
   4   2   6      176.07      181.25      5.63 o 
   5   2   6        0.71        0.00      4.73 o 
  -5   3   6        0.09        3.63      4.72 o 
  -4   3   6        5.79        0.25      4.84 o 
  -2   3   6      437.30      442.40      6.74 o 
  -1   3   6        0.57        0.00      3.21 o 
   0   3   6       40.55       48.75      2.47 o 
   1   3   6      220.55      226.55      4.40 o 
   3   3   6        0.51        0.00      4.19 o 
   4   3   6      167.51      160.12      5.60 o 
   5   3   6        0.87        0.00      4.69 o 
  -5   4   6       20.70       26.60      3.76 o 
  -4   4   6       92.90       89.13      4.70 o 
  -2   4   6       14.33       16.91      2.60 o 
  -1   4   6       45.78       51.36      2.80 o 
   0   4   6       13.34       15.46      2.10 o 
   1   4   6       58.84       65.38      3.20 o 
   2   4   6      384.71      384.71      6.62 o 
   3   4   6      325.09      295.02      6.65 o 
   4   4   6      110.00       97.93      5.13 o 
   5   4   6       69.73       60.45      4.54 o 
  -5   5   6        9.36        4.98      5.72 o 
  -4   5   6        0.33        1.27      4.70 o 
  -3   5   6      160.76      163.95      5.30 o 
  -2   5   6      102.54      132.38      4.84 o 
  -1   5   6      266.68      275.24      5.67 o 
   0   5   6       50.19       54.60      2.12 o 
   1   5   6       50.87       52.99      3.09 o 
   2   5   6      206.93      199.14      5.11 o 
   3   5   6       38.21       40.66      3.69 o 
   4   5   6       13.75       14.24      2.93 o 
   5   5   6        0.12        0.17      4.95 o 
  -5   6   6        0.39        0.54      5.62 o 
  -4   6   6       25.93       18.93      6.17 o 
  -3   6   6       10.19       16.19      3.12 o 
  -2   6   6       15.38        5.62      5.48 o 
  -1   6   6      207.59      186.83      5.29 o 
   0   6   6       79.92       81.53      2.89 o 
   1   6   6        0.42        2.45      4.62 o 
   2   6   6      527.39      526.41      8.54 o 
   3   6   6       25.51       21.03      3.29 o 
   4   6   6        0.83        0.00      5.31 o 
   5   6   6        1.55        5.14      5.41 o 
  -4   7   6       20.99       13.25      6.36 o 
  -3   7   6       49.17       48.87      4.15 o 
  -2   7   6       81.93       78.86      4.87 o 
  -1   7   6        2.06        1.72      4.59 o 
   0   7   6      172.39      176.06      3.70 o 
   1   7   6        7.43        0.00      5.60 o 
   2   7   6        0.31        0.00      5.61 o 
   3   7   6        0.30        2.06      4.54 o 
   4   7   6       10.68        5.36      5.84 o 
  -4   8   6        0.22        3.66      5.38 o 
  -3   8   6        5.67        0.00      5.96 o 
  -2   8   6       82.89       85.50      4.89 o 
  -1   8   6      149.41      159.61      6.22 o 
   0   8   6      119.98      131.45      3.72 o 
   1   8   6       14.95       19.42      3.30 o 
   2   8   6      584.77      578.63     10.31 o 
   3   8   6        6.08        4.81      5.34 o 
   4   8   6        5.35        6.83      5.62 o 
  -4   9   6        0.42        0.00      6.58 o 
  -3   9   6        2.43        0.00      5.95 o 
  -2   9   6        5.17        3.59      5.73 o 
  -1   9   6       21.17       13.15      6.15 o 
   0   9   6        2.85        5.09      4.27 o 
   1   9   6       41.47       52.00      4.44 o 
   2   9   6       20.39       14.96      6.59 o 
   3   9   6        6.81        7.59      5.68 o 
   4   9   6        3.09        0.00      6.57 o 
  -3  10   6       21.10       13.42      4.12 o 
  -2  10   6        0.63        0.33      6.26 o 
  -1  10   6       11.49        9.37      6.24 o 
   0  10   6      149.82      154.34      4.62 o 
   1  10   6       54.96       47.17      5.16 o 
   2  10   6       43.05       43.92      4.28 o 
   3  10   6       23.10        7.79      6.76 o 
  -2  11   6        0.01        0.00      7.10 o 
  -1  11   6       24.47       27.47      3.99 o 
   0  11   6        4.22        0.00      7.02 o 
   1  11   6       97.10      100.35      5.81 o 
   2  11   6        0.87        7.77      6.21 o 
   0  12   6       20.32       19.39      4.82 o 
  -5   0   7        0.02        0.47      4.82 o 
  -3   0   7        9.47        4.53      4.23 o 
  -1   0   7      588.85      600.74      6.94 o 
   1   0   7      713.55      863.21      7.82 o 
   3   0   7      120.73      132.71      4.31 o 
   5   0   7       22.67       23.50      3.09 o 
  -5   1   7        0.01        0.00      4.50 o 
  -4   1   7        0.64        0.75      3.93 o 
  -3   1   7      227.33      224.52      5.57 o 
  -2   1   7     1671.07     1575.90      9.24 o 
  -1   1   7      968.56      902.17      8.37 o 
   0   1   7       30.62       33.46      1.47 o 
   1   1   7       12.01       15.48      1.98 o 
   2   1   7        1.47        0.08      3.19 o 
   3   1   7       22.56       20.46      2.59 o 
   4   1   7       17.24       13.57      2.57 o 
   5   1   7        1.75        0.47      4.25 o 
  -5   2   7        0.17        1.59      4.79 o 
  -4   2   7        0.01        1.14      4.25 o 
  -3   2   7       19.05       18.18      2.57 o 
  -2   2   7       98.64      104.07      3.97 o 
  -1   2   7      161.74      163.74      3.93 o 
   0   2   7      447.24      488.90      4.35 o 
   1   2   7      166.51      207.45      4.40 o 
   3   2   7       20.14       19.90      2.55 o 
   4   2   7       62.50       53.64      3.63 o 
   5   2   7        0.29        0.00      4.97 o 
  -5   3   7        0.35        0.00      5.29 o 
  -4   3   7       14.13       12.90      4.63 o 
  -2   3   7      737.18      819.68      9.53 o 
  -1   3   7       51.93       53.36      2.74 o 
   0   3   7      431.83      385.53      5.63 o 
   1   3   7       88.33       88.55      3.24 o 
   3   3   7        0.05        0.00      4.48 o 
   4   3   7       19.99       16.60      3.15 o 
   5   3   7       20.27       18.47      3.78 o 
  -5   4   7       29.56       12.17      6.95 o 
  -4   4   7        2.84        0.00      5.11 o 
  -2   4   7      111.50      119.94      4.32 o 
  -1   4   7       19.15       15.52      2.45 o 
   0   4   7       74.56       79.90      3.35 o 
   1   4   7      336.01      405.37      6.37 o 
   2   4   7        0.04        0.00      4.23 o 
   3   4   7        1.16        0.00      4.45 o 
   4   4   7      645.36      576.86     10.17 o 
   5   4   7        1.77        4.29      4.77 o 
  -5   5   7        0.15        0.71      5.40 o 
  -4   5   7        0.36        0.00      5.15 o 
  -3   5   7        3.26        0.00      4.77 o 
  -2   5   7        1.70        0.21      4.66 o 
  -1   5   7        3.01        5.33      4.08 o 
   0   5   7      179.85      186.15      3.38 o 
   1   5   7       63.02       61.31      3.19 o 
   2   5   7        0.00        2.24      4.09 o 
   3   5   7       42.89       42.23      3.70 o 
   4   5   7       52.66       44.77      4.04 o 
   5   5   7        4.02        2.15      5.76 o 
  -5   6   7       68.69       78.51      5.67 o 
  -4   6   7        0.70        0.00      5.48 o 
  -3   6   7        0.03        2.64      4.50 o 
  -2   6   7      245.31      265.43      7.01 o 
  -1   6   7      156.92      160.69      5.10 o 
   0   6   7       19.14       13.54      3.61 o 
   1   6   7       70.34       69.51      3.67 o 
   2   6   7      583.05      563.63      8.83 o 
   3   6   7       76.21       69.56      4.00 o 
   4   6   7       10.70        8.75      2.90 o 
   5   6   7       29.22       40.39      4.57 o 
  -4   7   7        3.68        0.00      5.68 o 
  -3   7   7        7.63        8.18      5.44 o 
  -2   7   7        0.01        0.00      5.32 o 
  -1   7   7      150.51      144.75      5.20 o 
   0   7   7      217.02      217.91      4.34 o 
   1   7   7        6.20        7.22      3.10 o 
   2   7   7        6.68        7.07      4.94 o 
   3   7   7       15.67        7.71      5.68 o 
   4   7   7       86.84       92.28      5.33 o 
  -4   8   7       36.61       37.07      4.48 o 
  -3   8   7        8.79        7.05      2.96 o 
  -2   8   7       12.00       12.16      5.72 o 
  -1   8   7      181.56      201.11      6.37 o 
   0   8   7       86.23       97.22      3.29 o 
   1   8   7       30.59       28.65      3.67 o 
   2   8   7      181.85      168.25      6.38 o 
   3   8   7        1.77        1.71      5.42 o 
   4   8   7        0.03        2.17      5.54 o 
  -3   9   7        6.77        5.13      6.00 o 
  -2   9   7       17.02       20.61      3.75 o 
  -1   9   7       11.52        3.84      6.28 o 
   0   9   7       85.77       89.93      3.71 o 
   1   9   7        4.97        8.18      5.93 o 
   2   9   7       10.74        3.19      6.38 o 
   3   9   7        1.28        0.00      5.64 o 
  -3  10   7        2.17        8.23      6.02 o 
  -2  10   7       11.93       12.03      6.74 o 
  -1  10   7        0.59        0.00      6.67 o 
   0  10   7       82.76       92.43      3.89 o 
   1  10   7        0.26        0.00      6.08 o 
   2  10   7       21.38       11.10      6.97 o 
   3  10   7       17.25        2.24      7.17 o 
  -2  11   7        0.40        0.00      6.56 o 
  -1  11   7        0.07        0.00      6.89 o 
   0  11   7       25.78       25.26      3.16 o 
   1  11   7        0.19        2.28      6.25 o 
   2  11   7       25.79       24.15      4.98 o 
  -4   0   8       41.33       40.74      3.38 o 
  -2   0   8        5.39        4.26      3.90 o 
   0   0   8       14.34       17.21      1.36 o 
   2   0   8      510.85      534.97      7.29 o 
   4   0   8       98.02       92.89      4.52 o 
  -5   1   8        0.01        0.00      5.03 o 
  -4   1   8       10.02        6.79      4.79 o 
  -3   1   8        6.79        0.00      4.53 o 
  -2   1   8       22.88       16.56      2.33 o 
  -1   1   8      165.95      181.28      4.41 o 
   0   1   8        2.20        1.26      2.08 o 
   1   1   8      450.62      494.12      6.45 o 
   2   1   8       41.67       36.40      2.69 o 
   3   1   8      260.64      255.25      5.89 o 
   4   1   8       44.58       43.80      3.32 o 
   5   1   8      113.69      122.43      5.81 o 
  -5   2   8        4.48        3.62      5.24 o 
  -4   2   8       30.84       31.95      3.32 o 
  -3   2   8      100.21       82.51      4.43 o 
  -2   2   8       61.59       51.14      3.26 o 
  -1   2   8      112.20      119.91      3.68 o 
   0   2   8      981.09      963.69      6.33 o 
   1   2   8      670.48      744.50      8.25 o 
   3   2   8      380.35      406.81      7.30 o 
   4   2   8      292.79      260.70      6.78 o 
   5   2   8        1.15        4.51      4.56 o 
  -5   3   8        0.22        6.59      4.37 o 
  -4   3   8       35.64       38.02      3.60 o 
  -2   3   8       39.61       35.84      3.18 o 
  -1   3   8      638.26      641.37      8.11 o 
   0   3   8      145.57      144.34      4.03 o 
   1   3   8      316.65      355.10      4.36 o 
   3   3   8      144.93      140.71      4.73 o 
   4   3   8       40.21       41.51      3.66 o 
   5   3   8       54.95       56.58      4.84 o 
  -5   4   8       10.35        7.52      5.78 o 
  -4   4   8       16.70       13.53      5.75 o 
  -2   4   8        2.87        0.00      4.46 o 
  -1   4   8        7.25        5.91      4.11 o 
   0   4   8      900.43      988.61      9.84 o 
   1   4   8      143.24      144.30      4.28 o 
   2   4   8       92.50       98.01      4.21 o 
   3   4   8      138.28      136.42      5.09 o 
   4   4   8        3.95       10.34      5.01 o 
   5   4   8        0.10        6.05      4.98 o 
  -5   5   8        0.33        0.00      5.43 o 
  -4   5   8       11.87       18.07      3.42 o 
  -3   5   8       17.19       14.02      5.35 o 
  -2   5   8        0.07        2.20      4.49 o 
  -1   5   8        0.37        0.00      4.30 o 
   0   5   8      149.96      140.46      3.22 o 
   1   5   8       17.65       16.15      2.52 o 
   2   5   8       41.37       46.02      3.53 o 
   3   5   8        2.91        7.67      4.31 o 
   4   5   8       10.82       12.19      3.04 o 
   5   5   8       39.02       36.97      4.46 o 
  -4   6   8       20.12       20.65      5.81 o 
  -3   6   8        0.56        0.00      4.90 o 
  -2   6   8       17.03       19.72      5.29 o 
  -1   6   8      106.61      103.43      4.81 o 
   0   6   8      165.72      158.62      3.53 o 
   1   6   8        3.50        0.86      4.81 o 
   2   6   8       30.30       34.92      3.58 o 
   3   6   8        0.14        0.00      4.73 o 
   4   6   8      226.87      231.38      7.29 o 
  -4   7   8        0.93        0.00      5.69 o 
  -3   7   8        0.02        6.13      4.74 o 
  -2   7   8       16.57       10.19      5.78 o 
  -1   7   8       22.88       20.54      3.22 o 
   0   7   8       31.62       34.94      2.49 o 
   1   7   8       55.06       53.25      3.78 o 
   2   7   8       15.48        9.91      5.08 o 
   3   7   8        0.69        0.00      5.07 o 
   4   7   8       18.74       19.05      4.21 o 
  -4   8   8       16.88        8.71      6.38 o 
  -3   8   8        2.87        5.36      5.35 o 
  -2   8   8       36.31       43.17      4.55 o 
  -1   8   8      314.52      312.53      7.80 o 
   0   8   8       31.93       35.80      2.76 o 
   1   8   8       30.49       28.26      3.71 o 
   2   8   8      206.41      184.65      6.36 o 
   3   8   8       16.70        7.12      5.98 o 
   4   8   8        0.99        0.00      6.23 o 
  -3   9   8        2.23        5.31      5.57 o 
  -2   9   8        2.61        0.32      6.05 o 
  -1   9   8       64.56       60.18      4.74 o 
   0   9   8        4.24        0.00      4.34 o 
   1   9   8        4.88        8.83      5.81 o 
   2   9   8        0.21        7.12      5.44 o 
   3   9   8        1.40        0.70      6.20 o 
  -2  10   8        4.13        2.67      6.78 o 
  -1  10   8       94.09      101.53      6.02 o 
   0  10   8        1.17        0.00      4.65 o 
   1  10   8       55.89       59.60      4.91 o 
   2  10   8       13.18       14.67      4.25 o 
  -1  11   8        0.13        0.00      6.62 o 
   0  11   8        4.72        0.00      5.47 o 
   1  11   8       26.45       27.11      4.25 o 
  -5   0   9       11.43       11.58      5.38 o 
  -3   0   9      230.59      238.75      6.43 o 
  -1   0   9      230.99      241.93      5.08 o 
   1   0   9      263.08      278.52      5.23 o 
   3   0   9      183.70      176.54      5.21 o 
   5   0   9       35.26       31.79      3.56 o 
  -5   1   9        0.38        0.00      5.09 o 
  -4   1   9       13.66       10.60      5.20 o 
  -3   1   9        7.15        9.23      4.12 o 
  -2   1   9      140.71      128.58      4.33 o 
  -1   1   9       99.25       93.54      3.50 o 
   0   1   9        3.91        0.00      2.34 o 
   1   1   9        2.49        5.71      3.28 o 
   2   1   9        8.27        2.90      4.04 o 
   3   1   9        0.66        8.04      3.99 o 
   4   1   9        1.22        0.00      5.01 o 
   5   1   9        3.86        7.03      4.82 o 
  -5   2   9        5.69        6.34      5.41 o 
  -4   2   9       27.95       35.93      3.62 o 
  -3   2   9       63.97       61.76      3.88 o 
  -2   2   9       23.15       22.82      2.87 o 
  -1   2   9      125.35      128.04      4.05 o 
   0   2   9       37.47       32.20      1.82 o 
   1   2   9       26.81       23.70      2.40 o 
   3   2   9      840.71      846.30     10.83 o 
   4   2   9       23.29       16.57      3.02 o 
   5   2   9        0.26        0.00      5.54 o 
  -5   3   9        0.47        0.00      5.20 o 
  -4   3   9        0.26        0.00      4.93 o 
  -3   3   9      287.94      289.39      4.86 o 
  -2   3   9        6.92        7.63      4.30 o 
  -1   3   9        0.05        0.00      3.88 o 
   0   3   9        2.67        4.23      2.52 o 
   1   3   9       10.82        6.30      3.93 o 
   3   3   9       15.66       17.24      2.99 o 
   4   3   9       26.09       28.68      3.41 o 
   5   3   9        1.70        0.00      4.99 o 
  -5   4   9        7.40        0.00      7.35 o 
  -4   4   9       12.47        9.61      3.04 o 
  -2   4   9      317.01      334.64      7.27 o 
  -1   4   9        8.13       10.01      2.27 o 
   0   4   9        2.51        6.19      3.43 o 
   1   4   9      147.06      165.73      4.92 o 
   2   4   9       33.61       33.46      3.31 o 
   3   4   9      333.44      365.53      7.87 o 
   4   4   9       24.68       26.69      3.26 o 
   5   4   9       13.99        6.84      6.43 o 
  -5   5   9        1.08        0.00      6.41 o 
  -4   5   9        4.60        0.48      5.00 o 
  -3   5   9       92.82       93.15      4.95 o 
  -2   5   9      174.04      175.30      5.98 o 
  -1   5   9       11.34        6.51      4.61 o 
   0   5   9       62.14       62.48      2.47 o 
   1   5   9       60.96       59.48      3.69 o 
   2   5   9       12.97       12.20      3.03 o 
   3   5   9        8.39       12.93      2.88 o 
   4   5   9       12.78       15.78      3.13 o 
  -4   6   9        2.00        0.00      5.50 o 
  -3   6   9       64.44       70.02      4.76 o 
  -2   6   9      152.95      149.49      5.70 o 
  -1   6   9        0.07        0.00      4.91 o 
   0   6   9       10.77       12.06      2.45 o 
   1   6   9      148.35      162.79      5.34 o 
   2   6   9        0.33        0.00      4.64 o 
   3   6   9        5.12        0.00      5.31 o 
   4   6   9       16.96       18.47      3.58 o 
  -4   7   9        0.03        0.00      5.64 o 
  -3   7   9       11.88       14.79      3.44 o 
  -2   7   9        2.69        0.42      5.78 o 
  -1   7   9       26.85       26.72      3.29 o 
   0   7   9        1.24        0.00      3.55 o 
   1   7   9       70.19       63.96      4.04 o 
   2   7   9       13.75       10.31      5.30 o 
   3   7   9       81.04       80.54      4.71 o 
   4   7   9       29.03       21.71      3.96 o 
  -3   8   9       58.68       63.06      5.07 o 
  -2   8   9       36.13       33.27      4.23 o 
  -1   8   9       11.88        5.20      6.31 o 
   0   8   9        0.16        0.00      3.81 o 
   1   8   9      413.90      412.75      8.91 o 
   2   8   9        3.50        0.00      5.63 o 
   3   8   9       32.79       34.87      4.62 o 
  -3   9   9        0.17        0.00      6.26 o 
  -2   9   9       12.65       11.76      6.13 o 
  -1   9   9       13.78       17.06      3.68 o 
   0   9   9        8.47        7.36      4.24 o 
   1   9   9        0.61        2.47      5.63 o 
   2   9   9        4.43        0.00      6.55 o 
   3   9   9        4.03        0.00      6.75 o 
  -2  10   9        2.40        0.00      6.48 o 
  -1  10   9        0.91        0.00      6.00 o 
   0  10   9        6.04        4.65      4.64 o 
   1  10   9       38.04       38.56      4.35 o 
   2  10   9       17.48        1.81      6.75 o 
  -1  11   9        0.83        0.00      6.45 o 
   0  11   9       70.21       76.62      4.13 o 
   1  11   9        0.06        0.00      6.80 o 
  -4   0  10       53.53       56.40      4.20 o 
  -2   0  10       42.77       41.90      3.32 o 
   0   0  10       13.48        9.70      1.75 o 
   2   0  10      216.16      240.67      5.70 o 
   4   0  10       37.88       29.31      3.42 o 
  -5   1  10       17.45       19.55      5.92 o 
  -4   1  10       25.82       13.95      5.97 o 
  -3   1  10       43.63       36.77      3.41 o 
  -2   1  10      267.78      263.26      6.25 o 
  -1   1  10       79.78       81.12      3.47 o 
   0   1  10        2.65        0.00      2.72 o 
   1   1  10       28.44       28.11      2.53 o 
   2   1  10        2.08        0.00      4.09 o 
   3   1  10       12.44       16.03      2.67 o 
   4   1  10        0.91        0.44      4.51 o 
   5   1  10       39.75       56.30      4.32 o 
  -5   2  10        3.94        1.61      4.82 o 
  -4   2  10       15.89       13.02      5.31 o 
  -3   2  10       26.70       24.44      3.28 o 
  -2   2  10       95.22       94.00      4.23 o 
  -1   2  10       41.68       49.14      3.09 o 
   0   2  10        0.01        0.00      2.68 o 
   1   2  10      352.93      370.36      6.56 o 
   3   2  10      257.55      247.70      6.51 o 
   4   2  10       16.21       12.36      2.89 o 
   5   2  10        2.92        6.01      5.19 o 
  -5   3  10        5.42       10.73      3.15 o 
  -4   3  10        5.57        8.83      4.49 o 
  -3   3  10       41.28       38.99      3.91 o 
  -2   3  10       83.75       87.58      4.17 o 
  -1   3  10       45.93       42.19      3.01 o 
   0   3  10      133.16      126.81      2.97 o 
   1   3  10        5.46        4.00      4.25 o 
   3   3  10      114.78      115.32      4.65 o 
   4   3  10        1.68        7.73      4.54 o 
   5   3  10       29.17       21.55      3.70 o 
  -5   4  10        0.99        0.19      5.38 o 
  -4   4  10        0.10        0.00      5.21 o 
  -2   4  10        6.85        0.00      5.25 o 
  -1   4  10        0.43        1.26      4.04 o 
   0   4  10       28.03       32.51      2.17 o 
   1   4  10       17.41       16.18      2.77 o 
   2   4  10        0.47        0.00      4.48 o 
   3   4  10     1089.24     1087.41     13.84 o 
   4   4  10       10.06       11.33      3.01 o 
  -4   5  10        0.72        2.82      4.69 o 
  -3   5  10        0.09        0.00      4.94 o 
  -2   5  10        1.08        8.28      4.52 o 
  -1   5  10       58.48       62.22      3.93 o 
   0   5  10       35.45       32.25      2.24 o 
   1   5  10      200.12      204.46      5.77 o 
   2   5  10       59.28       58.85      3.93 o 
   3   5  10       11.62       15.90      2.96 o 
   4   5  10       15.22       19.93      3.29 o 
  -4   6  10        4.81        7.02      5.80 o 
  -3   6  10       78.98       64.65      5.34 o 
  -2   6  10      137.61      148.53      5.86 o 
  -1   6  10       43.31       46.94      3.98 o 
   0   6  10        5.07        1.85      3.35 o 
   1   6  10      298.07      274.57      6.81 o 
   2   6  10      100.86      101.25      4.75 o 
   3   6  10       27.33       25.26      3.29 o 
   4   6  10       21.96       28.19      3.55 o 
  -4   7  10        3.27        5.22      5.10 o 
  -3   7  10        2.59        0.00      5.91 o 
  -2   7  10       22.00        5.60      6.82 o 
  -1   7  10      121.16      118.88      5.20 o 
   0   7  10       36.14       40.42      2.68 o 
   1   7  10       96.24       96.32      4.95 o 
   2   7  10       41.23       33.45      4.14 o 
   3   7  10       42.62       33.51      3.95 o 
   4   7  10       46.67       52.94      4.48 o 
  -3   8  10        2.55        2.83      5.53 o 
  -2   8  10       16.08       11.64      3.67 o 
  -1   8  10       47.24       45.41      4.10 o 
   0   8  10        2.74        2.90      3.91 o 
   1   8  10       75.12       81.40      4.91 o 
   2   8  10       11.56        1.90      5.58 o 
   3   8  10        1.49        0.00      5.63 o 
  -3   9  10        1.62        0.00      6.35 o 
  -2   9  10       12.82       18.26      3.92 o 
  -1   9  10       72.45       69.90      5.11 o 
   0   9  10        4.79        5.98      4.12 o 
   1   9  10       11.34       16.26      3.96 o 
   2   9  10        1.42        0.00      6.78 o 
  -2  10  10        5.41        9.25      3.81 o 
  -1  10  10       23.58       27.32      4.36 o 
   0  10  10        3.77        4.65      4.31 o 
   1  10  10       22.61       13.99      4.34 o 
   2  10  10       16.58       18.04      4.14 o 
  -5   0  11        6.14        0.92      5.43 o 
  -3   0  11      117.61      114.56      5.34 o 
  -1   0  11        2.85        0.00      4.30 o 
   1   0  11      811.24      885.05     10.33 o 
   3   0  11       81.72       91.70      4.34 o 
   5   0  11       15.53       21.37      4.03 o 
  -5   1  11        0.01        5.34      4.84 o 
  -4   1  11       18.82       17.17      3.59 o 
  -3   1  11        7.27        0.00      4.90 o 
  -2   1  11        5.65        0.22      4.60 o 
  -1   1  11        0.93        0.00      3.96 o 
   0   1  11      223.69      219.55      3.80 o 
   1   1  11      165.04      179.59      5.19 o 
   2   1  11       50.22       46.63      3.42 o 
   3   1  11       90.68       93.44      4.36 o 
   4   1  11       67.65       63.28      4.54 o 
   5   1  11        1.15        0.00      5.79 o 
  -5   2  11       10.02        0.93      6.49 o 
  -4   2  11       24.58       24.24      3.32 o 
  -3   2  11      193.65      193.37      6.38 o 
  -2   2  11        0.31        1.49      4.28 o 
  -1   2  11       30.97       25.38      2.64 o 
   0   2  11      163.77      154.35      3.39 o 
   1   2  11        0.06        0.00      4.17 o 
   3   2  11      236.78      216.85      6.27 o 
   4   2  11       26.41       28.45      3.73 o 
  -5   3  11        0.04        4.20      5.20 o 
  -4   3  11       14.53       13.50      5.62 o 
  -3   3  11       16.48        2.63      5.85 o 
  -2   3  11       76.59       85.01      4.20 o 
  -1   3  11       44.78       42.16      3.37 o 
   0   3  11      227.38      237.00      4.11 o 
   1   3  11        7.68        8.56      4.29 o 
   3   3  11        3.09        3.31      4.64 o 
   4   3  11       25.44       22.66      3.28 o 
  -4   4  11       24.11       17.70      4.61 o 
  -2   4  11        4.88        0.00      5.18 o 
  -1   4  11       30.56       37.11      3.08 o 
   0   4  11        9.02       10.31      2.10 o 
   1   4  11       57.94       55.21      4.09 o 
   2   4  11       95.06       99.61      4.54 o 
   3   4  11        4.39        0.00      5.01 o 
   4   4  11        0.02        0.00      5.14 o 
  -4   5  11       15.94       16.57      3.57 o 
  -3   5  11        0.08        0.00      5.69 o 
  -2   5  11        3.94        0.14      4.71 o 
  -1   5  11       26.79       25.84      3.33 o 
   0   5  11       25.83       28.16      2.22 o 
   2   5  11       63.01       68.80      4.29 o 
   3   5  11       57.15       64.88      4.33 o 
   4   5  11        1.98        0.00      5.46 o 
  -4   6  11        0.19        0.00      5.95 o 
  -3   6  11        0.94        0.00      5.34 o 
  -2   6  11       33.18       28.34      3.54 o 
  -1   6  11        1.42        0.00      5.04 o 
   0   6  11        0.54        4.80      3.06 o 
   1   6  11       12.43       12.74      2.91 o 
   2   6  11        0.74        5.00      4.70 o 
   3   6  11       47.47       47.39      4.36 o 
   4   6  11       20.93        8.19      6.72 o 
  -3   7  11       12.72       11.59      5.93 o 
  -2   7  11        0.04        0.31      5.54 o 
  -1   7  11        0.67        2.88      4.96 o 
   0   7  11        5.97       10.66      2.91 o 
   1   7  11        7.78        2.57      5.73 o 
   2   7  11        0.08        0.00      5.52 o 
   3   7  11        0.90        0.00      5.65 o 
  -3   8  11        4.82        0.00      6.24 o 
  -2   8  11       59.94       54.30      4.75 o 
  -1   8  11        1.61        4.08      5.07 o 
   0   8  11        8.88        8.80      2.80 o 
   1   8  11      163.42      171.41      6.65 o 
   2   8  11        9.96        6.34      5.58 o 
   3   8  11        8.03       11.24      3.81 o 
  -2   9  11        0.90        0.00      6.92 o 
  -1   9  11        3.87        4.63      5.78 o 
   0   9  11        2.22        8.05      3.87 o 
   1   9  11       27.17       36.38      4.18 o 
   2   9  11        2.80        7.24      5.37 o 
  -1  10  11        0.12        1.69      6.44 o 
   0  10  11       47.96       48.90      3.70 o 
   1  10  11       24.54       23.16      4.59 o 
  -4   0  12       83.29       77.86      5.40 o 
  -2   0  12       59.64       64.71      3.65 o 
   0   0  12      215.81      228.51      4.16 o 
   2   0  12      818.77      847.55     11.41 o 
   4   0  12        3.21        0.00      5.60 o 
  -4   1  12        0.78        0.00      5.05 o 
  -3   1  12       60.58       63.07      4.67 o 
  -2   1  12        1.33        0.00      4.29 o 
  -1   1  12       32.29       32.41      3.17 o 
   0   1  12        0.82        0.00      2.89 o 
   1   1  12      119.48      110.85      4.33 o 
   2   1  12       40.03       43.40      3.43 o 
   3   1  12       21.79       19.81      3.31 o 
   4   1  12        1.87        0.00      4.98 o 
  -4   2  12       43.71       44.41      4.28 o 
  -3   2  12        2.33        0.00      5.31 o 
  -2   2  12       29.97       34.59      3.17 o 
  -1   2  12        0.73        2.27      3.91 o 
   0   2  12       15.47       11.58      2.15 o 
   1   2  12       40.04       39.64      3.22 o 
   3   2  12       33.04       25.83      3.27 o 
   4   2  12       48.94       51.38      4.16 o 
  -4   3  12       22.59       19.01      3.46 o 
  -3   3  12        2.10        6.95      4.90 o 
  -2   3  12        5.45        5.82      4.67 o 
  -1   3  12       43.24       42.22      3.19 o 
   0   3  12      131.34      119.70      3.41 o 
   1   3  12        6.00        9.75      2.40 o 
   3   3  12        4.11        0.74      4.92 o 
   4   3  12        1.28        0.00      5.56 o 
  -4   4  12        0.00        0.00      5.35 o 
  -3   4  12      111.07      107.97      5.47 o 
  -2   4  12       11.44        9.20      3.25 o 
  -1   4  12        1.61        1.74      4.78 o 
   0   4  12       23.07       28.05      2.21 o 
   1   4  12       47.88       42.61      4.12 o 
   2   4  12      141.93      141.21      5.38 o 
   3   4  12        1.59        0.00      5.28 o 
   4   4  12        8.28        8.58      5.23 o 
  -4   5  12        3.90        8.07      5.17 o 
  -3   5  12        2.34        8.65      2.78 o 
  -2   5  12        0.64        1.01      4.81 o 
  -1   5  12      126.69      122.06      5.65 o 
   0   5  12       25.62       27.74      2.41 o 
   2   5  12        1.19        3.42      4.81 o 
   3   5  12       11.84       15.44      2.92 o 
   4   5  12        0.36        0.01      5.28 o 
  -3   6  12       22.91       22.20      3.81 o 
  -2   6  12        7.55        3.54      5.32 o 
  -1   6  12        6.38        7.02      2.91 o 
   0   6  12       44.66       43.28      2.86 o 
   1   6  12        3.12        0.00      5.04 o 
   2   6  12        5.42        0.00      5.62 o 
   3   6  12        4.70        5.12      4.86 o 
  -3   7  12        5.87        9.00      3.49 o 
  -2   7  12       29.34       32.97      3.90 o 
  -1   7  12       12.61        8.43      5.62 o 
   0   7  12       35.49       40.72      2.79 o 
   1   7  12        5.04        7.45      5.44 o 
   2   7  12       81.16       64.78      5.27 o 
   3   7  12        0.13        4.36      5.24 o 
  -2   8  12        1.75        0.00      6.25 o 
  -1   8  12       21.69       13.35      3.48 o 
   0   8  12      102.88      108.04      4.08 o 
   1   8  12        2.97        0.00      5.84 o 
   2   8  12        0.82        1.41      5.39 o 
  -2   9  12        0.29        0.00      6.57 o 
  -1   9  12        1.67        0.00      6.43 o 
   0   9  12        4.08        0.01      4.56 o 
   1   9  12        8.11        6.09      6.30 o 
  -3   0  13        6.41        0.15      5.65 o 
  -1   0  13        6.14        0.00      4.69 o 
   1   0  13      589.42      646.77      9.98 o 
   3   0  13        2.34        0.00      5.39 o 
  -4   1  13        1.83        0.87      5.20 o 
  -3   1  13       19.14       16.72      3.35 o 
  -2   1  13        0.19        0.66      4.16 o 
  -1   1  13        0.45        2.06      4.13 o 
   0   1  13       75.32       73.34      2.89 o 
   1   1  13       45.00       46.28      3.71 o 
   2   1  13      101.78      107.57      5.03 o 
   3   1  13        0.44        0.00      4.81 o 
   4   1  13       21.28       18.16      3.24 o 
  -4   2  13        0.10        0.53      5.45 o 
  -3   2  13       37.12       37.33      4.10 o 
  -2   2  13        0.16        3.25      4.05 o 
  -1   2  13        6.77        7.81      4.66 o 
   0   2  13      205.92      198.95      4.24 o 
   1   2  13      327.86      346.12      8.04 o 
   3   2  13        0.09        0.77      4.45 o 
   4   2  13        1.24        2.32      5.13 o 
  -4   3  13        1.31        0.00      5.92 o 
  -3   3  13        3.61        4.58      5.34 o 
  -2   3  13        0.43        0.00      5.19 o 
  -1   3  13       41.78       35.50      3.53 o 
   0   3  13       13.28       13.09      2.06 o 
   1   3  13       36.32       38.02      3.24 o 
   3   3  13       22.51       23.00      3.57 o 
   4   3  13       60.91       53.66      5.15 o 
  -4   4  13        0.07        0.00      6.32 o 
  -3   4  13        1.49        0.00      5.59 o 
  -2   4  13        0.48        3.37      4.79 o 
  -1   4  13        7.45        3.77      5.06 o 
   0   4  13      163.61      152.40      3.96 o 
   1   4  13        0.01        0.00      4.42 o 
   2   4  13      345.75      342.21      8.34 o 
   3   4  13       14.37       10.58      3.09 o 
   4   4  13        0.24        0.00      5.68 o 
  -3   5  13        3.44        1.20      5.35 o 
  -2   5  13        7.60        4.94      5.21 o 
  -1   5  13       31.89       37.81      3.93 o 
   0   5  13       94.26       81.78      3.16 o 
   2   5  13       45.73       47.96      4.10 o 
   3   5  13       27.88       30.91      3.75 o 
  -3   6  13       12.15       14.91      3.95 o 
  -2   6  13        5.88       10.02      5.40 o 
  -1   6  13       11.77       15.73      2.93 o 
   0   6  13      190.54      175.36      4.38 o 
   1   6  13       52.33       52.50      4.03 o 
   2   6  13        3.32        1.14      4.89 o 
   3   6  13       24.88       30.30      3.80 o 
  -3   7  13        1.19        1.73      6.16 o 
  -2   7  13       22.13       14.57      7.18 o 
  -1   7  13        1.92        0.00      5.60 o 
   0   7  13       75.68       65.67      3.68 o 
   1   7  13        3.92        0.49      5.48 o 
   2   7  13        2.78        2.77      5.58 o 
  -2   8  13        0.45        1.70      5.97 o 
  -1   8  13        0.01        0.00      6.02 o 
   0   8  13       36.16       40.26      2.98 o 
   1   8  13        6.17        0.00      6.07 o 
   2   8  13        0.80        0.00      6.39 o 
  -1   9  13        0.03        3.81      5.59 o 
   0   9  13       29.87       38.88      3.43 o 
  -4   0  14       22.41       19.20      6.30 o 
  -2   0  14        0.00        0.00      4.69 o 
   0   0  14      261.58      265.31      4.81 o 
   2   0  14       16.16       18.07      2.87 o 
   4   0  14      142.90      195.74      7.36 o 
  -4   1  14        0.04        0.00      6.01 o 
  -3   1  14        1.05        6.66      4.30 o 
  -2   1  14        0.56        0.00      4.75 o 
  -1   1  14        1.05        0.00      4.94 o 
   0   1  14       82.39       83.52      3.20 o 
   1   1  14       58.11       60.61      4.27 o 
   2   1  14      112.34      121.87      5.07 o 
   3   1  14        0.00        0.00      5.16 o 
   4   1  14        0.46        1.50      5.04 o 
  -4   2  14       38.90       47.49      4.63 o 
  -3   2  14        2.11        0.00      5.41 o 
  -2   2  14        1.43        4.54      4.68 o 
  -1   2  14       25.96       32.50      3.26 o 
   0   2  14       44.21       36.97      2.50 o 
   1   2  14       16.07       13.97      3.34 o 
   3   2  14        9.00       10.25      3.30 o 
   4   2  14       36.47       47.02      4.25 o 
  -4   3  14        1.56        0.00      6.07 o 
  -3   3  14        2.62        0.00      5.58 o 
  -2   3  14        4.46        0.00      5.57 o 
  -1   3  14       10.61       11.19      2.73 o 
   0   3  14       23.38       24.05      2.40 o 
   1   3  14        0.01        0.00      4.68 o 
   3   3  14        4.77        8.08      4.85 o 
  -3   4  14        9.84        7.01      5.79 o 
  -2   4  14        0.22        2.05      4.91 o 
  -1   4  14        0.06        0.00      5.11 o 
   0   4  14        1.55        0.49      3.38 o 
   1   4  14        1.37        4.05      4.48 o 
   2   4  14       30.85       32.35      3.74 o 
   3   4  14        2.70        0.87      4.98 o 
  -3   5  14       10.63       11.35      5.85 o 
  -2   5  14        0.59        7.28      4.57 o 
  -1   5  14       26.23       20.54      3.93 o 
   0   5  14        1.03        0.00      3.58 o 
   2   5  14        1.40        0.00      5.93 o 
   3   5  14       29.79       30.74      3.81 o 
  -3   6  14        2.06        0.00      6.79 o 
  -2   6  14        0.07        3.85      5.41 o 
  -1   6  14       15.00        9.30      6.06 o 
   0   6  14        0.06        5.17      3.39 o 
   1   6  14       18.70       13.44      6.00 o 
   2   6  14        3.39        2.25      5.40 o 
  -2   7  14        6.58        3.73      6.59 o 
  -1   7  14        1.39        0.00      5.61 o 
   0   7  14        0.05        0.01      3.95 o 
   1   7  14        0.00        0.00      5.17 o 
   2   7  14       24.44       30.64      4.01 o 
  -1   8  14       34.77       25.92      4.67 o 
   0   8  14        9.27        9.26      2.95 o 
   1   8  14        5.10        0.00      6.68 o 
  -3   0  15       10.65        7.97      5.74 o 
  -1   0  15      158.55      178.21      6.45 o 
   1   0  15      324.47      346.42      8.38 o 
   3   0  15       48.16       41.86      4.45 o 
  -3   1  15        0.40        5.70      2.88 o 
  -2   1  15        0.25        0.62      4.86 o 
  -1   1  15        0.00        0.00      5.13 o 
   0   1  15        0.64        0.87      3.19 o 
   1   1  15       11.31        2.87      5.71 o 
   2   1  15       56.83       57.49      4.15 o 
   3   1  15        7.70       11.57      2.78 o 
  -3   2  15        7.72        6.72      5.50 o 
  -2   2  15        0.85        0.00      4.89 o 
  -1   2  15       86.48       78.85      5.01 o 
   0   2  15        6.40        4.39      3.63 o 
   1   2  15      144.12      122.04      5.64 o 
   3   2  15       31.03       33.47      3.62 o 
  -3   3  15        0.01        0.00      5.13 o 
  -2   3  15        4.48        7.82      5.32 o 
  -1   3  15       50.70       41.69      3.94 o 
   0   3  15       13.98       12.23      2.57 o 
   1   3  15       56.57       53.37      4.35 o 
   3   3  15        3.85        8.05      2.93 o 
  -3   4  15        8.92        8.41      5.56 o 
  -2   4  15        2.24        7.11      4.85 o 
  -1   4  15        0.57        2.68      4.86 o 
   0   4  15       68.97       69.26      3.20 o 
   1   4  15        1.28        1.41      4.95 o 
   2   4  15       17.15       23.83      3.75 o 
   3   4  15        0.03        0.00      5.99 o 
  -2   5  15       10.55       14.54      3.31 o 
  -1   5  15       43.83       45.29      4.27 o 
   0   5  15       58.01       65.67      3.48 o 
   2   5  15        4.31        4.04      4.78 o 
  -2   6  15       11.77        9.72      6.69 o 
  -1   6  15       24.66       19.41      6.68 o 
   0   6  15       18.15       16.45      3.00 o 
   1   6  15        5.32        9.02      3.52 o 
   2   6  15        0.04        0.00      5.76 o 
  -1   7  15        0.25        0.00      6.05 o 
   0   7  15        7.92        7.75      2.88 o 
   1   7  15       32.86       32.16      4.06 o 
  -2   0  16        7.90        4.14      5.20 o 
   0   0  16       73.25       73.60      3.18 o 
   2   0  16        0.62        0.00      5.42 o 
  -3   1  16        1.99        6.35      4.59 o 
  -2   1  16        0.00        0.00      5.15 o 
  -1   1  16       43.13       46.13      4.09 o 
   0   1  16       22.86       22.26      2.76 o 
   1   1  16      273.97      284.58      8.01 o 
   2   1  16        2.43        0.00      5.27 o 
   3   1  16        2.33        0.00      6.01 o 
  -3   2  16        0.02        5.68      4.97 o 
  -2   2  16       25.75       21.95      3.83 o 
  -1   2  16       31.31       28.61      4.15 o 
   0   2  16       58.04       54.31      2.89 o 
   1   2  16       35.20       40.61      3.93 o 
   3   2  16       14.72       11.48      6.36 o 
  -3   3  16        0.42        2.13      5.23 o 
  -2   3  16        1.53        2.11      5.39 o 
  -1   3  16        1.29        4.60      4.76 o 
   0   3  16       28.83       28.05      2.70 o 
   1   3  16        1.29        0.00      4.80 o 
  -2   4  16       18.54        4.00      6.88 o 
  -1   4  16       68.49       68.70      5.26 o 
   0   4  16        0.46        0.11      3.44 o 
   1   4  16       20.83       15.70      3.18 o 
   2   4  16       22.97       26.59      3.74 o 
  -2   5  16        3.62        0.00      6.46 o 
  -1   5  16        6.27        0.00      6.04 o 
   0   5  16        3.51        4.18      2.54 o 
   2   5  16       10.47       13.57      3.31 o 
  -1   6  16       58.14       46.53      4.95 o 
   0   6  16       12.31       10.35      2.38 o 
   1   6  16        2.05        0.00      6.07 o 
  -1   0  17       43.05       47.94      4.50 o 
   1   0  17       12.87       15.13      3.49 o 
  -2   1  17        6.01        8.27      5.07 o 
  -1   1  17        2.92        6.50      5.07 o 
   0   1  17       13.41       14.67      3.00 o 
   1   1  17       56.06       60.32      4.88 o 
   2   1  17        0.04        0.00      5.41 o 
  -2   2  17        8.45        7.75      6.34 o 
  -1   2  17       19.15       22.09      3.58 o 
   0   2  17        0.01        0.01      3.73 o 
   1   2  17       21.61       22.73      3.94 o 
  -2   3  17        0.72        0.00      6.10 o 
  -1   3  17        1.28        2.49      5.46 o 
   0   3  17        6.22        6.63      3.67 o 
   1   3  17       36.91       35.35      4.27 o 
  -1   4  17        7.82        4.41      5.76 o 
   0   4  17        5.30        5.11      3.61 o 
  -1   5  17        3.48        0.00      6.57 o 
   0   5  17       32.57       36.49      3.18 o 
   0   0  18       24.24       20.84      3.26 o 
  -1   1  18       16.45        6.48      6.26 o 
   0   1  18        7.18        0.01      4.18 o 
   1   1  18       10.78        9.47      3.72 o 
  -1   2  18        0.04        0.01      5.31 o 
   0   2  18        0.03        0.01      4.02 o 
   1   2  18        0.55        0.00      5.84 o 
   0   3  18        2.02        0.01      4.20 o 
                                                 
